# Supplementary material for: Zebrafish Chromosome 14 Gene Differential Expression in the fmr1hu2787 Model of Fragile X Syndrome
Source: Front Genet. 2021 May 31;12:625466. doi: 10.3389/fgene.2021.625466 (PMC8203322; doi:10.3389/fgene.2021.625466)
Supplement: Supplementary file 1 [file Data_Sheet_1.xlsx]

## Sheet: Differential gene expression
Differential expression of genes between fmr1hu2787 homozygous and wild type 2 dpf embryos
log values are log2. FC, fold change; CPM, counts per million; LR, liklihood ratio; FDR, false discovery rate adjusted p-value; DE, differential expression
	Ensembl_gene_id	Chromosome:Location:Strand	Description	External_gene_name	logFC	logCPM	LR	p-Value	FDR	DE
1	ENSDARG00000037433	14:20156477-20191281:+	fragile X mental retardation 1 [Source:ZFIN;Acc:ZDB-GENE-020731-6]	fmr1	-1.18945	5.15381	85.9383	1.8564e-20	3.3935e-16	TRUE
2	ENSDARG00000041257	14:17108003-17121713:-	smoothelin-like 1 [Source:ZFIN;Acc:ZDB-GENE-050306-23]	smtnl1	2.034	3.32264	73.8706	8.34091e-18	7.62359e-14	TRUE
3	ENSDARG00000052609	14:9056071-9066756:+	uncharacterized LOC100005318 [Source:NCBI gene;Acc:100005318]	CU468164.1	5.95322	0.263635	72.1004	2.04518e-17	1.2462e-13	TRUE
4	ENSDARG00000037097	14:30367602-30390145:-	solute carrier family 7 (cationic amino acid transporter, y+ system), member 2 [Source:ZFIN;Acc:ZDB-GENE-041212-5]	slc7a2	1.1067	3.87261	29.189	6.56503e-08	0.000300022	TRUE
5	ENSDARG00000104007	10:21650828-21820057:+	protocadherin 1 gamma 1 [Source:ZFIN;Acc:ZDB-GENE-050608-1]	pcdh1g1	1.79272	1.22701	27.2612	1.77742e-07	0.000649826	TRUE
6	ENSDARG00000061585	14:29975268-29990757:+	cytochrome P450, family 4, subfamily V, polypeptide 7 [Source:ZFIN;Acc:ZDB-GENE-061103-88]	cyp4v7	1.50815	1.34895	25.1114	5.4112e-07	0.00164861	TRUE
7	ENSDARG00000102435	7:45975537-45976956:+	pleckstrin homology domain containing, family F (with FYVE domain) member 1 [Source:ZFIN;Acc:ZDB-GENE-040426-1289]	plekhf1	1.33285	3.27544	24.3396	8.07611e-07	0.00210902	TRUE
8	ENSDARG00000101393	6:18364048-18366339:-	si:dkey-31g6.6 [Source:ZFIN;Acc:ZDB-GENE-110209-1]	si:dkey-31g6.6	-0.94534	5.62867	23.7489	1.09758e-06	0.00250796	TRUE
9	ENSDARG00000104572	14:13036560-13048355:-	si:dkey-35h6.1 [Source:ZFIN;Acc:ZDB-GENE-141216-112]	si:dkey-35h6.1	1.51441	5.21585	20.1652	7.1034e-06	0.0133185	TRUE
10	ENSDARG00000095665	15:41932069-41945506:+	si:ch211-191a16.2 [Source:ZFIN;Acc:ZDB-GENE-081028-45]	si:ch211-191a16.2	1.66448	0.91302	20.1167	7.28583e-06	0.0133185	TRUE
11	ENSDARG00000036155	14:38932441-38946808:-	galactosidase, alpha [Source:ZFIN;Acc:ZDB-GENE-041010-207]	gla	1.58154	2.11112	19.8756	8.26497e-06	0.0137349	TRUE
12	ENSDARG00000090993	14:17566383-17576662:-	ring finger protein 4 [Source:ZFIN;Acc:ZDB-GENE-041008-246]	rnf4	0.784671	3.68279	19.3473	1.08976e-05	0.0166006	TRUE
13	ENSDARG00000104353	6:9664206-9695294:-	NOP58 ribonucleoprotein homolog (yeast) [Source:ZFIN;Acc:ZDB-GENE-040426-2140]	nop58	-0.544166	6.71414	17.8866	2.34465e-05	0.0329694	TRUE
14	ENSDARG00000077726	14:46028003-46042136:+	nocturnin a [Source:ZFIN;Acc:ZDB-GENE-050208-306]	nocta	-0.748578	3.87735	17.3598	3.09306e-05	0.0403866	TRUE
15	ENSDARG00000104491	22:1205787-1245226:-	adenosine monophosphate deaminase 2a [Source:ZFIN;Acc:ZDB-GENE-091204-4]	ampd2a	0.74163	2.72589	16.7646	4.23144e-05	0.0515672	FALSE
16	ENSDARG00000093008	20:35495687-35512932:-	adhesion G protein-coupled receptor F3b [Source:ZFIN;Acc:ZDB-GENE-041001-207]	adgrf3b	1.52817	0.621682	16.239	5.58318e-05	0.0620914	FALSE
17	ENSDARG00000004472	19:27479563-27515651:+	alpha tubulin acetyltransferase 1 [Source:ZFIN;Acc:ZDB-GENE-040426-2120]	atat1	-0.780159	4.09149	16.1137	5.96504e-05	0.0620914	FALSE
18	ENSDARG00000095643	22:9862243-9868707:+	si:dkey-253d23.3 [Source:ZFIN;Acc:ZDB-GENE-050208-330]	si:dkey-253d23.3	-0.794217	3.25179	16.0224	6.25984e-05	0.0620914	FALSE
19	ENSDARG00000102888	9:56422311-56426047:+	G protein-coupled receptor 39 [Source:ZFIN;Acc:ZDB-GENE-040426-1395]	gpr39	1.06148	1.72699	15.9646	6.4537e-05	0.0620914	FALSE
20	ENSDARG00000053558	17:43610894-43623370:-	rhotekin 2a [Source:ZFIN;Acc:ZDB-GENE-041010-225]	rtkn2a	-0.707311	3.67171	15.4634	8.41177e-05	0.072547	FALSE
21	ENSDARG00000104108	4:77389668-77432218:-	solute carrier organic anion transporter family, member 1D1 [Source:ZFIN;Acc:ZDB-GENE-030131-5044]	slco1d1	0.582135	4.34589	15.3839	8.77341e-05	0.072547	FALSE
22	ENSDARG00000036767	19:7682109-7690975:-	upregulator of cell proliferation [Source:ZFIN;Acc:ZDB-GENE-120215-160]	urgcp	2.67859	1.59739	15.3783	8.7993e-05	0.072547	FALSE
23	ENSDARG00000062956	7:13382852-13487378:+	diacylglycerol lipase, alpha [Source:ZFIN;Acc:ZDB-GENE-070619-1]	dagla	0.881848	4.88152	15.309	9.12791e-05	0.072547	FALSE
24	ENSDARG00000042489	10:32058692-32064405:+	THAP domain containing 12a [Source:ZFIN;Acc:ZDB-GENE-040426-2045]	thap12a	-0.562108	4.8882	14.9756	0.00010891	0.0805529	FALSE
25	ENSDARG00000071345	14:46216703-46220099:+	microsomal glutathione S-transferase 2 [Source:ZFIN;Acc:ZDB-GENE-060616-94]	mgst2	0.960278	5.16585	14.954	0.000110165	0.0805529	FALSE
26	ENSDARG00000077811	17:35878544-35881841:-	SRY (sex determining region Y)-box 11a [Source:ZFIN;Acc:ZDB-GENE-980526-395]	sox11a	-0.501513	8.03174	14.7964	0.000119761	0.0842013	FALSE
27	ENSDARG00000063095	14:7140997-7164646:+	cathepsin F [Source:ZFIN;Acc:ZDB-GENE-030131-9831]	ctsf	0.52204	6.70295	14.6434	0.000129891	0.087941	FALSE
28	ENSDARG00000054827	22:31004735-31020690:-	ssu-2 homolog, tandem duplicate 4 [Source:ZFIN;Acc:ZDB-GENE-070424-72]	ssuh2.4	1.29758	0.0484946	14.5744	0.000134733	0.0879616	FALSE
29	ENSDARG00000103996	14:38810385-38843690:-	spindle apparatus coiled-coil protein 1 [Source:ZFIN;Acc:ZDB-GENE-070928-7]	spdl1	-0.615572	4.06234	14.4161	0.000146541	0.0923713	FALSE
30	ENSDARG00000101578	25:17405201-17419097:+	E2F transcription factor 4 [Source:ZFIN;Acc:ZDB-GENE-040426-2773]	e2f4	-0.569155	5.11667	14.0706	0.000176075	0.107288	FALSE
31	ENSDARG00000008275	24:25760986-25788841:-	kelch-like family member 24b [Source:ZFIN;Acc:ZDB-GENE-040426-1185]	klhl24b	0.923015	4.28664	13.8569	0.000197275	0.114611	FALSE
32	ENSDARG00000096508	20:12203762-12208117:+	NULL	BX322618.1	1.54682	4.60736	13.8252	0.000200632	0.114611	FALSE
33	ENSDARG00000090526	12:30540911-30549022:-	zgc:158404 [Source:ZFIN;Acc:ZDB-GENE-070112-592]	zgc:158404	0.978299	2.49366	13.7354	0.000210449	0.116576	FALSE
34	ENSDARG00000078133	14:21754521-21782227:+	lysine (K)-specific demethylase 2Ab [Source:ZFIN;Acc:ZDB-GENE-101007-5]	kdm2ab	0.466744	6.47192	13.5948	0.000226808	0.121942	FALSE
35	ENSDARG00000056938	4:16337156-16345227:-	keratocan [Source:ZFIN;Acc:ZDB-GENE-041210-165]	kera	-0.465634	6.37173	13.4688	0.000242562	0.123459	FALSE
36	ENSDARG00000035909	19:30867845-30884054:+	major facilitator superfamily domain containing 2ab [Source:ZFIN;Acc:ZDB-GENE-040801-89]	mfsd2ab	-0.520459	6.10157	13.4644	0.000243135	0.123459	FALSE
37	ENSDARG00000053761	7:2228276-2234151:+	si:dkey-187j14.4 [Source:ZFIN;Acc:ZDB-GENE-131119-26]	si:dkey-187j14.4	2.00875	1.43316	13.3874	0.000253323	0.125155	FALSE
38	ENSDARG00000077982	22:661505-665371:+	E74-like factor 3 (ets domain transcription factor, epithelial-specific ) [Source:ZFIN;Acc:ZDB-GENE-030131-8760]	elf3	1.01887	3.69597	12.9279	0.00032372	0.155726	FALSE
39	ENSDARG00000104037	14:21115029-21123588:-	si:dkey-74k8.4 [Source:ZFIN;Acc:ZDB-GENE-141219-40]	si:dkey-74k8.4	1.20404	1.61695	12.8751	0.000332983	0.156075	FALSE
40	ENSDARG00000043729	10:11382365-11385155:-	placenta-specific 8, tandem duplicate 1 [Source:ZFIN;Acc:ZDB-GENE-050809-124]	plac8.1	2.17194	2.10132	12.6693	0.00037171	0.169871	FALSE
41	ENSDARG00000088366	14:35901249-35911982:+	zgc:77938 [Source:ZFIN;Acc:ZDB-GENE-040426-1910]	zgc:77938	1.18395	2.78552	12.5482	0.000396596	0.173537	FALSE
42	ENSDARG00000101297	25:32787363-32869794:-	transmembrane protein 266 [Source:ZFIN;Acc:ZDB-GENE-070112-2382]	tmem266	0.855893	2.74237	12.5382	0.000398717	0.173537	FALSE
43	ENSDARG00000059651	6:21202639-21212367:+	cell death-inducing DFFA-like effector c [Source:ZFIN;Acc:ZDB-GENE-030131-4591]	cidec	-1.15878	0.340758	12.4917	0.000408771	0.173775	FALSE
44	ENSDARG00000038785	2:32505554-32513538:-	ATP-binding cassette, sub-family F (GCN20), member 2a [Source:ZFIN;Acc:ZDB-GENE-030131-8714]	abcf2a	-0.625856	6.82434	12.4129	0.000426368	0.177136	FALSE
45	ENSDARG00000003902	17:27456804-27461321:+	cathepsin L.1 [Source:ZFIN;Acc:ZDB-GENE-040718-61]	ctsl.1	2.06664	2.27717	12.3709	0.00043607	0.177141	FALSE
46	ENSDARG00000101135	7:21859337-21874346:+	si:dkey-85k7.7 [Source:ZFIN;Acc:ZDB-GENE-040128-7]	si:dkey-85k7.7	0.748394	4.91047	12.3155	0.000449218	0.178515	FALSE
47	ENSDARG00000069675	15:7176182-7178865:+	hairy-related 8.2 [Source:ZFIN;Acc:ZDB-GENE-060815-4]	her8.2	-0.920532	2.94046	12.2318	0.000469822	0.182731	FALSE
48	ENSDARG00000086100	9:51784922-51804828:+	CD302 molecule [Source:ZFIN;Acc:ZDB-GENE-111118-1]	cd302	0.726822	2.56678	11.9825	0.000537019	0.195452	FALSE
49	ENSDARG00000029841	22:10757848-10770418:+	transmembrane serine protease 9 [Source:ZFIN;Acc:ZDB-GENE-050208-573]	tmprss9	-0.586028	4.30295	11.9762	0.000538849	0.195452	FALSE
50	ENSDARG00000069342	2:7238549-7246848:-	zgc:153115 [Source:ZFIN;Acc:ZDB-GENE-061013-418]	zgc:153115	-0.676552	6.3642	11.9474	0.000547243	0.195452	FALSE
51	ENSDARG00000104600	7:53007450-53010555:+	NULL	CABZ01070527.1	1.15052	2.64666	11.9298	0.000552434	0.195452	FALSE
52	ENSDARG00000093117	18:6868826-6881392:-	si:dkey-266m15.7 [Source:ZFIN;Acc:ZDB-GENE-070705-444]	si:dkey-266m15.7	-1.60625	3.70275	11.9045	0.000559976	0.195452	FALSE
53	ENSDARG00000116076	7:7658-10618:-	NULL	FO704772.2	-0.85272	4.07274	11.8713	0.000570061	0.195452	FALSE
54	ENSDARG00000074546	22:9060699-9096248:+	si:ch211-213a13.2 [Source:ZFIN;Acc:ZDB-GENE-050208-551]	si:ch211-213a13.2	1.44204	1.6595	11.8475	0.000577374	0.195452	FALSE
55	ENSDARG00000104613	22:1796057-1800444:+	zinc finger protein 1179 [Source:ZFIN;Acc:ZDB-GENE-050208-622]	znf1179	0.520417	5.05461	11.7877	0.000596249	0.198171	FALSE
56	ENSDARG00000041787	20:40753518-40755614:-	connexin 32.3 [Source:ZFIN;Acc:ZDB-GENE-030131-1337]	cx32.3	1.35484	0.97047	11.7059	0.000623011	0.200552	FALSE
57	ENSDARG00000056175	8:28527776-28534245:+	scratch family zinc finger 2 [Source:ZFIN;Acc:ZDB-GENE-030131-4097]	scrt2	-0.558043	5.03254	11.6636	0.000637361	0.200552	FALSE
58	ENSDARG00000092680	5:38673168-38674727:+	si:dkey-58f10.12 [Source:ZFIN;Acc:ZDB-GENE-060526-314]	si:dkey-58f10.12	0.962241	1.20256	11.6416	0.000644944	0.200552	FALSE
59	ENSDARG00000056587	7:27455321-27697234:+	cytochrome P450, family 2, subfamily R, polypeptide 1 [Source:ZFIN;Acc:ZDB-GENE-110114-1]	cyp2r1	-1.21196	2.48973	11.6348	0.000647296	0.200552	FALSE
60	ENSDARG00000099273	10:22918338-22926039:+	zgc:103508 [Source:ZFIN;Acc:ZDB-GENE-041212-28]	zgc:103508	-0.688427	3.63337	11.5754	0.000668283	0.203604	FALSE
61	ENSDARG00000089296	4:76926059-76964360:+	si:dkey-240n22.6 [Source:ZFIN;Acc:ZDB-GENE-070705-411]	si:dkey-240n22.6	1.31992	2.03026	11.5356	0.000682767	0.204493	FALSE
62	ENSDARG00000071697	14:20918701-21001756:+	zgc:66433 [Source:ZFIN;Acc:ZDB-GENE-030131-9832]	zgc:66433	0.372818	5.31886	11.5064	0.000693574	0.204493	FALSE
63	ENSDARG00000104664	15:32821392-32891268:+	doublecortin-like kinase 1b [Source:ZFIN;Acc:ZDB-GENE-080516-7]	dclk1b	-0.451195	6.34609	11.4585	0.000711661	0.206495	FALSE
64	ENSDARG00000057504	15:9072821-9089507:+	si:dkey-202g17.3 [Source:ZFIN;Acc:ZDB-GENE-131127-371]	si:dkey-202g17.3	0.596006	3.35541	11.4008	0.000734119	0.208064	FALSE
65	ENSDARG00000076386	7:1045637-1057216:+	ependymin-like 1 [Source:ZFIN;Acc:ZDB-GENE-090710-3]	epdl1	0.673945	4.68068	11.3864	0.000739835	0.208064	FALSE
66	ENSDARG00000024561	13:4973211-4992395:-	nucleolar and coiled-body phosphoprotein 1 [Source:ZFIN;Acc:ZDB-GENE-030131-6349]	nolc1	-0.519112	5.84163	11.2942	0.000777493	0.215342	FALSE
67	ENSDARG00000090337	13:12007904-12021566:-	peroxisome proliferator-activated receptor gamma, coactivator-related 1 [Source:ZFIN;Acc:ZDB-GENE-030131-9858]	pprc1	-0.472236	4.5347	11.2044	0.000816041	0.221381	FALSE
68	ENSDARG00000062562	15:8335600-8382997:+	egl-9 family hypoxia-inducible factor 2 [Source:ZFIN;Acc:ZDB-GENE-060503-757]	egln2	0.785398	2.22342	11.1619	0.00083493	0.221381	FALSE
69	ENSDARG00000002165	24:12945803-12954482:+	proteasome activator subunit 1 [Source:ZFIN;Acc:ZDB-GENE-991110-17]	psme1	1.11669	1.09696	11.1604	0.000835629	0.221381	FALSE
70	ENSDARG00000032737	5:23353570-23429228:-	glutamate receptor, ionotropic, AMPA 3a [Source:ZFIN;Acc:ZDB-GENE-020125-5]	gria3a	0.847733	3.93274	10.9546	0.00093373	0.242535	FALSE
71	ENSDARG00000078557	19:41551335-41597464:+	si:ch211-57n23.4 [Source:ZFIN;Acc:ZDB-GENE-140106-153]	si:ch211-57n23.4	-2.51443	1.54286	10.9382	0.000942013	0.242535	FALSE
72	ENSDARG00000090997	14:8504410-8573479:+	vascular endothelial growth factor Ba [Source:ZFIN;Acc:ZDB-GENE-120510-3]	vegfba	0.910693	0.959602	10.8783	0.00097296	0.247024	FALSE
73	ENSDARG00000020079	14:36414856-36428437:+	nei-like DNA glycosylase 3 [Source:ZFIN;Acc:ZDB-GENE-041114-18]	neil3	-0.708831	2.87067	10.8439	0.000991204	0.248208	FALSE
74	ENSDARG00000091150	12:10366617-10381282:-	marker of proliferation Ki-67 [Source:ZFIN;Acc:ZDB-GENE-030131-9771]	mki67	-0.53195	8.34796	10.8184	0.00100496	0.248253	FALSE
75	ENSDARG00000074979	6:39633065-39653972:-	La ribonucleoprotein domain family, member 4Ab [Source:ZFIN;Acc:ZDB-GENE-100729-2]	larp4ab	-0.422329	5.00464	10.6259	0.00111517	0.271288	FALSE
76	ENSDARG00000001880	14:21699129-21751346:+	syntaxin 3A [Source:ZFIN;Acc:ZDB-GENE-040426-1489]	stx3a	0.709128	3.51492	10.5786	0.00114407	0.271288	FALSE
77	ENSDARG00000056625	21:22801257-22812449:-	transient receptor potential cation channel, subfamily C, member 6a [Source:ZFIN;Acc:ZDB-GENE-040724-114]	trpc6a	1.06583	0.634575	10.5229	0.00117904	0.271288	FALSE
78	ENSDARG00000004270	14:30773764-30794824:+	atlastin 3 [Source:ZFIN;Acc:ZDB-GENE-041010-109]	atl3	0.437729	5.24971	10.4999	0.00119384	0.271288	FALSE
79	ENSDARG00000057738	13:8255106-8270718:+	helicase, lymphoid specific [Source:ZFIN;Acc:ZDB-GENE-030131-9923]	hells	-0.573045	5.47074	10.482	0.00120542	0.271288	FALSE
80	ENSDARG00000003469	23:28343988-28347039:-	neuronal differentiation 4 [Source:ZFIN;Acc:ZDB-GENE-030730-1]	neurod4	-0.572108	6.5844	10.4642	0.0012171	0.271288	FALSE
81	ENSDARG00000055835	8:26268100-26288506:+	solute carrier family 26, member 6 [Source:ZFIN;Acc:ZDB-GENE-081105-83]	slc26a6	0.985021	1.079	10.45	0.00122651	0.271288	FALSE
82	ENSDARG00000009387	10:31244619-31284790:+	roundabout, axon guidance receptor, homolog 4 (Drosophila) [Source:ZFIN;Acc:ZDB-GENE-020809-1]	robo4	-0.686659	5.31826	10.4346	0.00123674	0.271288	FALSE
83	ENSDARG00000105689	4:77053467-77061667:+	zinc finger protein 1009 [Source:ZFIN;Acc:ZDB-GENE-110914-160]	znf1009	0.736592	2.99654	10.4325	0.00123816	0.271288	FALSE
84	ENSDARG00000079605	2:38342298-38363017:-	protein arginine methyltransferase 5 [Source:ZFIN;Acc:ZDB-GENE-030616-585]	prmt5	-0.570682	5.32646	10.4084	0.00125444	0.271288	FALSE
85	ENSDARG00000045799	25:19213872-19224298:-	aggrecan b [Source:ZFIN;Acc:ZDB-GENE-100422-16]	acanb	1.06446	3.31969	10.3869	0.00126912	0.271288	FALSE
86	ENSDARG00000056732	23:21452557-21453614:-	hairy-related 4, tandem duplicate 1 [Source:ZFIN;Acc:ZDB-GENE-980526-521]	her4.1	-0.790803	3.4541	10.3765	0.0012763	0.271288	FALSE
87	ENSDARG00000039173	12:16617138-16619757:-	cathepsin Lb [Source:ZFIN;Acc:ZDB-GENE-980526-285]	ctslb	-1.59271	0.676863	10.2836	0.00134214	0.279135	FALSE
88	ENSDARG00000009823	16:33593116-33595985:+	POU class 3 homeobox 1 [Source:ZFIN;Acc:ZDB-GENE-980526-372]	pou3f1	-0.667859	6.80778	10.2814	0.00134376	0.279135	FALSE
89	ENSDARG00000105184	15:32895659-33325046:-	neurobeachin b [Source:ZFIN;Acc:ZDB-GENE-120329-2]	nbeab	0.899199	1.96423	10.236	0.00137725	0.281427	FALSE
90	ENSDARG00000088745	1:59073203-59089598:+	microfibril associated protein 4 [Source:HGNC Symbol;Acc:HGNC:7035]	MFAP4 (1 of many)	1.05028	3.50533	10.2249	0.00138558	0.281427	FALSE
91	ENSDARG00000103337	9:145093-153070:+	ribosomal RNA processing 1 [Source:ZFIN;Acc:ZDB-GENE-030131-9837]	rrp1	-0.410248	4.37396	10.1684	0.00142866	0.283024	FALSE
92	ENSDARG00000100636	11:26376000-26383407:+	RNA binding motif protein 12 [Source:ZFIN;Acc:ZDB-GENE-081022-16]	rbm12	-0.503229	6.15072	10.1461	0.00144611	0.283024	FALSE
93	ENSDARG00000011312	19:32807236-32820107:+	serine/threonine kinase 3 (STE20 homolog, yeast) [Source:ZFIN;Acc:ZDB-GENE-030131-2845]	stk3	-0.524453	5.54145	10.1361	0.00145393	0.283024	FALSE
94	ENSDARG00000026369	9:907459-914886:+	diazepam binding inhibitor (GABA receptor modulator, acyl-CoA binding protein) [Source:ZFIN;Acc:ZDB-GENE-040426-1861]	dbi	-0.46078	7.29973	10.1343	0.00145537	0.283024	FALSE
95	ENSDARG00000012234	12:27206736-27212880:-	proteasome activator subunit 3 [Source:ZFIN;Acc:ZDB-GENE-991110-19]	psme3	-0.411441	5.7332	10.036	0.00153513	0.295392	FALSE
96	ENSDARG00000052907	5:41793001-41799882:+	BCL tumor suppressor 7A [Source:ZFIN;Acc:ZDB-GENE-000607-16]	bcl7a	-0.561024	6.2216	10.0087	0.00155803	0.296674	FALSE
97	ENSDARG00000116122	1:54194801-54199090:+	NULL	CABZ01067150.1	0.840582	0.968148	9.9597	0.00160004	0.299405	FALSE
98	ENSDARG00000009822	23:21462021-21463788:-	hairy-related 4, tandem duplicate 4 [Source:ZFIN;Acc:ZDB-GENE-081031-104]	her4.4	-1.02656	3.99469	9.95386	0.00160513	0.299405	FALSE
99	ENSDARG00000014329	10:22034477-22045119:+	nucleophosmin 1a [Source:ZFIN;Acc:ZDB-GENE-021028-1]	npm1a	-0.458892	7.30968	9.9331	0.00162333	0.299742	FALSE
100	ENSDARG00000076547	14:23518110-23591678:+	si:ch211-221f10.2 [Source:ZFIN;Acc:ZDB-GENE-140106-124]	si:ch211-221f10.2	0.438145	4.52681	9.90461	0.00164865	0.301374	FALSE
101	ENSDARG00000114063	10:15064433-15076420:+	prostate androgen-regulated mucin-like protein 1 [Source:ZFIN;Acc:ZDB-GENE-140106-262]	parm1	1.3518	1.06895	9.8761	0.00167439	0.302952	FALSE
102	ENSDARG00000010770	5:24199180-24201437:-	SRY (sex determining region Y)-box 19a [Source:ZFIN;Acc:ZDB-GENE-980526-102]	sox19a	-0.753313	6.21679	9.85749	0.00169142	0.302952	FALSE
103	ENSDARG00000045827	25:19557628-19561261:+	LYR motif containing 5b [Source:ZFIN;Acc:ZDB-GENE-070424-20]	lyrm5b	-0.777313	1.90228	9.84062	0.001707	0.302952	FALSE
104	ENSDARG00000041797	20:40744754-40750953:-	connexin 28.9 [Source:ZFIN;Acc:ZDB-GENE-041114-200]	cx28.9	1.28728	1.09709	9.78253	0.00176177	0.305091	FALSE
105	ENSDARG00000098647	7:13582256-13618498:+	ankyrin repeat and death domain containing 1A [Source:ZFIN;Acc:ZDB-GENE-070615-8]	ankdd1a	0.850993	1.64756	9.7778	0.00176631	0.305091	FALSE
106	ENSDARG00000103732	14:14577246-14596699:+	proteolipid protein 1a [Source:ZFIN;Acc:ZDB-GENE-001202-1]	plp1a	-1.27043	6.19715	9.76493	0.00177872	0.305091	FALSE
107	ENSDARG00000028517	25:3449959-3470910:-	HMG-box transcription factor 1 [Source:ZFIN;Acc:ZDB-GENE-050522-414]	hbp1	0.504632	4.41826	9.7126	0.00183009	0.305091	FALSE
108	ENSDARG00000031495	8:2585256-2591654:-	SET nuclear proto-oncogene a [Source:ZFIN;Acc:ZDB-GENE-030131-2221]	seta	-0.540078	8.72295	9.69715	0.00184554	0.305091	FALSE
109	ENSDARG00000070463	19:29274385-29294457:-	E2F transcription factor 3 [Source:ZFIN;Acc:ZDB-GENE-070112-882]	e2f3	-0.528963	5.04271	9.69455	0.00184816	0.305091	FALSE
110	ENSDARG00000089245	17:6276559-6282608:+	dual specificity phosphatase 23b [Source:ZFIN;Acc:ZDB-GENE-040718-163]	dusp23b	0.858612	3.38099	9.67861	0.00186425	0.305091	FALSE
111	ENSDARG00000026820	5:38123633-38161033:-	guanylate cyclase 2D, retinal [Source:ZFIN;Acc:ZDB-GENE-011128-9]	gucy2d	1.14157	2.78839	9.64093	0.00190289	0.305091	FALSE
112	ENSDARG00000058695	2:6963296-6996486:+	discoidin domain receptor tyrosine kinase 2b [Source:ZFIN;Acc:ZDB-GENE-060503-361]	ddr2b	1.10005	2.24826	9.62803	0.0019163	0.305091	FALSE
113	ENSDARG00000094131	2:47944967-47951567:+	finTRIM family, member 19 [Source:ZFIN;Acc:ZDB-GENE-090506-5]	ftr19	1.03212	1.40938	9.61169	0.00193343	0.305091	FALSE
114	ENSDARG00000071097	19:6910384-6916246:+	si:ch73-367f21.4 [Source:ZFIN;Acc:ZDB-GENE-120214-27]	si:ch73-367f21.4	-0.694272	3.56938	9.57723	0.00197005	0.305091	FALSE
115	ENSDARG00000013004	25:18964782-18978083:+	thymine DNA glycosylase, tandem duplicate 1 [Source:ZFIN;Acc:ZDB-GENE-050522-44]	tdg.1	-0.491345	6.64495	9.55459	0.0019945	0.305091	FALSE
116	ENSDARG00000006865	14:39002116-39074539:-	glycine receptor, alpha 4a [Source:ZFIN;Acc:ZDB-GENE-010410-3]	glra4a	-0.727347	4.46466	9.55283	0.00199641	0.305091	FALSE
117	ENSDARG00000041323	12:19099264-19103490:-	cold shock domain containing C2, RNA binding a [Source:ZFIN;Acc:ZDB-GENE-040718-442]	csdc2a	0.47116	4.62803	9.5425	0.00200768	0.305091	FALSE
118	ENSDARG00000053569	14:32742701-32744464:-	SRY (sex determining region Y)-box 3 [Source:ZFIN;Acc:ZDB-GENE-980526-333]	sox3	-0.721371	6.11362	9.53509	0.0020158	0.305091	FALSE
119	ENSDARG00000036893	7:8267985-8344243:-	coagulation factor XIII, A1 polypeptide b [Source:ZFIN;Acc:ZDB-GENE-030131-9634]	f13a1b	-0.576272	3.67923	9.5337	0.00201733	0.305091	FALSE
120	ENSDARG00000092651	9:21977383-21983659:+	si:dkey-57a22.11 [Source:ZFIN;Acc:ZDB-GENE-081104-423]	si:dkey-57a22.11	-0.580336	3.1338	9.51675	0.00203605	0.305091	FALSE
121	ENSDARG00000038870	14:46003973-46018728:+	SLU7 homolog, splicing factor [Source:ZFIN;Acc:ZDB-GENE-041114-62]	slu7	-0.353305	5.72713	9.51108	0.00204235	0.305091	FALSE
122	ENSDARG00000023583	25:14381405-14398281:-	coenzyme Q9 homolog (S. cerevisiae) [Source:ZFIN;Acc:ZDB-GENE-061207-37]	coq9	0.439246	4.50777	9.45548	0.00210519	0.305091	FALSE
123	ENSDARG00000093936	18:7591381-7593581:+	si:dkeyp-1h4.6 [Source:ZFIN;Acc:ZDB-GENE-060503-841]	si:dkeyp-1h4.6	1.42803	3.56655	9.43626	0.00212737	0.305091	FALSE
124	ENSDARG00000040131	13:33066605-33114934:-	zinc finger, FYVE domain containing 26 [Source:ZFIN;Acc:ZDB-GENE-030131-3286]	zfyve26	0.580467	3.83147	9.43426	0.00212969	0.305091	FALSE
125	ENSDARG00000098481	5:64994085-65004791:-	annexin A1 [Source:HGNC Symbol;Acc:HGNC:533]	ANXA1 (1 of many)	-0.758183	4.43744	9.4194	0.00214702	0.305091	FALSE
126	ENSDARG00000098853	14:45434680-45464112:-	EH-domain containing 1a [Source:ZFIN;Acc:ZDB-GENE-040426-2518]	ehd1a	-0.553985	5.87364	9.40941	0.00215875	0.305091	FALSE
127	ENSDARG00000093402	22:9632831-9736050:-	si:dkey-286j17.4 [Source:ZFIN;Acc:ZDB-GENE-130530-2]	si:dkey-286j17.4	-0.915563	3.40971	9.3925	0.00217875	0.305091	FALSE
128	ENSDARG00000025465	14:21861099-21901815:+	spondin 2a, extracellular matrix protein [Source:ZFIN;Acc:ZDB-GENE-990415-160]	spon2a	0.70346	3.07381	9.37864	0.00219528	0.305091	FALSE
129	ENSDARG00000037943	3:32228901-32290096:-	carnitine palmitoyltransferase 1Cb [Source:ZFIN;Acc:ZDB-GENE-050417-155]	cpt1cb	0.668948	2.92582	9.34805	0.00223223	0.305091	FALSE
130	ENSDARG00000098046	20:84692-88281:-	NULL	FP017161.1	0.915431	0.211443	9.33655	0.00224628	0.305091	FALSE
131	ENSDARG00000073747	20:36380266-36393555:-	si:dkey-1j5.4 [Source:ZFIN;Acc:ZDB-GENE-130603-91]	si:dkey-1j5.4	1.1516	2.43241	9.32194	0.00226426	0.305091	FALSE
132	ENSDARG00000061233	18:45792035-45851621:+	ATP-binding cassette, sub-family C (CFTR/MRP), member 5 [Source:ZFIN;Acc:ZDB-GENE-050517-17]	abcc5	0.449354	5.62233	9.3114	0.00227733	0.305091	FALSE
133	ENSDARG00000095192	19:28788968-28823420:+	uncharacterized LOC100536908 [Source:NCBI gene;Acc:100536908]	BX957317.1	0.976588	1.11174	9.30663	0.00228326	0.305091	FALSE
134	ENSDARG00000078518	14:5804928-5817039:-	Kazal-type serine peptidase inhibitor domain 2 [Source:ZFIN;Acc:ZDB-GENE-070928-14]	kazald2	-0.907752	2.34167	9.29429	0.0022987	0.305091	FALSE
135	ENSDARG00000055715	22:26400519-26435494:+	calpain 8 [Source:ZFIN;Acc:ZDB-GENE-050522-279]	capn8	-0.468764	4.21584	9.29233	0.00230115	0.305091	FALSE
136	ENSDARG00000102713	4:71274311-71294485:-	si:ch211-205a14.1 [Source:ZFIN;Acc:ZDB-GENE-050420-271]	si:ch211-205a14.1	1.63195	1.3674	9.28066	0.00231586	0.305091	FALSE
137	ENSDARG00000056029	17:19522856-19535328:-	cytochrome P450, family 26, subfamily C, polypeptide 1 [Source:ZFIN;Acc:ZDB-GENE-050714-2]	cyp26c1	-0.63921	4.01006	9.2783	0.00231885	0.305091	FALSE
138	ENSDARG00000056740	24:33708804-33756003:-	transmembrane protein with EGF-like and two follistatin-like domains 1b [Source:ZFIN;Acc:ZDB-GENE-050706-143]	tmeff1b	-0.451706	7.44511	9.27392	0.0023244	0.305091	FALSE
139	ENSDARG00000095963	23:44881020-44894125:+	si:ch73-361h17.1 [Source:ZFIN;Acc:ZDB-GENE-080917-52]	si:ch73-361h17.1	1.02458	0.357357	9.26973	0.00232973	0.305091	FALSE
140	ENSDARG00000114142	4:71691806-71904377:-	si:dkeyp-4f2.1 [Source:ZFIN;Acc:ZDB-GENE-081103-33]	si:dkeyp-4f2.1	1.57855	1.22455	9.26007	0.00234204	0.305091	FALSE
141	ENSDARG00000030803	10:35059856-35108683:-	zgc:110006 [Source:ZFIN;Acc:ZDB-GENE-050522-119]	zgc:110006	1.13323	0.562426	9.25131	0.00235327	0.305091	FALSE
142	ENSDARG00000103316	7:19552381-19558842:+	si:ch211-212k18.5 [Source:ZFIN;Acc:ZDB-GENE-030131-379]	si:ch211-212k18.5	-0.57768	5.51027	9.21731	0.00239737	0.308619	FALSE
143	ENSDARG00000100353	21:121859-131236:-	si:ch1073-398f15.1 [Source:ZFIN;Acc:ZDB-GENE-141212-388]	si:ch1073-398f15.1	0.851674	3.15026	9.1824	0.00244354	0.312362	FALSE
144	ENSDARG00000098681	22:1323514-1329146:+	NULL	CU207221.1	-0.4018	4.9949	9.15444	0.00248115	0.314264	FALSE
145	ENSDARG00000045064	12:30046320-30220346:+	actin binding LIM protein 1b [Source:ZFIN;Acc:ZDB-GENE-050327-91]	ablim1b	0.351196	5.51088	9.14588	0.00249279	0.314264	FALSE
146	ENSDARG00000093699	22:8497039-8501332:-	si:ch73-27e22.4 [Source:ZFIN;Acc:ZDB-GENE-070705-232]	si:ch73-27e22.4	0.828705	0.918208	9.12426	0.00252241	0.31582	FALSE
147	ENSDARG00000041959	9:10692905-10694930:+	chemokine (C-X-C motif), receptor 4b [Source:ZFIN;Acc:ZDB-GENE-010614-1]	cxcr4b	-0.662736	3.44678	9.10739	0.00254578	0.31648	FALSE
148	ENSDARG00000002659	23:9794730-9807578:-	microtubule-associated protein, RP/EB family, member 1b [Source:ZFIN;Acc:ZDB-GENE-040426-2256]	mapre1b	-0.424965	7.83602	9.08657	0.00257494	0.31648	FALSE
149	ENSDARG00000043719	1:56036644-56080165:-	complement component c3a, duplicate 6 [Source:ZFIN;Acc:ZDB-GENE-041212-2]	c3a.6	0.540531	4.75089	9.08267	0.00258043	0.31648	FALSE
150	ENSDARG00000016484	21:43702010-43716471:+	dyskeratosis congenita 1, dyskerin [Source:ZFIN;Acc:ZDB-GENE-031118-120]	dkc1	-0.418526	6.37839	9.05506	0.00261968	0.31648	FALSE
151	ENSDARG00000074589	13:27232694-27296949:+	Ras and Rab interactor 2 [Source:ZFIN;Acc:ZDB-GENE-090312-194]	rin2	0.550977	3.56891	9.05138	0.00262497	0.31648	FALSE
152	ENSDARG00000075682	7:41812190-41826318:+	origin recognition complex, subunit 6 [Source:ZFIN;Acc:ZDB-GENE-030131-2976]	orc6	-0.555657	3.50879	9.03304	0.00265144	0.31648	FALSE
153	ENSDARG00000059700	23:37482727-37490249:+	agmatine ureohydrolase (agmatinase) [Source:ZFIN;Acc:ZDB-GENE-060929-696]	agmat	0.930005	0.870616	9.03181	0.00265321	0.31648	FALSE
154	ENSDARG00000059836	6:58915889-58919086:+	DNA-damage-inducible transcript 3 [Source:ZFIN;Acc:ZDB-GENE-070410-90]	ddit3	0.799267	3.79335	9.0229	0.00266619	0.31648	FALSE
155	ENSDARG00000095896	6:14949950-14953352:+	POU class 3 homeobox 3b [Source:ZFIN;Acc:ZDB-GENE-980526-140]	pou3f3b	-0.355247	6.59956	8.9956	0.0027063	0.319073	FALSE
156	ENSDARG00000018698	3:34149337-34172214:+	coactivator-associated arginine methyltransferase 1 [Source:ZFIN;Acc:ZDB-GENE-040724-77]	carm1	-0.556299	7.05278	8.98164	0.00272706	0.319073	FALSE
157	ENSDARG00000097265	6:29846519-29848245:+	NULL	CR847898.2	1.27049	0.791456	8.97273	0.0027404	0.319073	FALSE
158	ENSDARG00000023820	21:45839917-45852112:+	fatty acid hydroxylase domain containing 2 [Source:ZFIN;Acc:ZDB-GENE-040426-2907]	faxdc2	0.954705	3.5852	8.90015	0.00285148	0.327961	FALSE
159	ENSDARG00000035652	5:4332220-4342866:+	spermidine/spermine N1-acetyltransferase 1a, duplicate 1 [Source:ZFIN;Acc:ZDB-GENE-050913-41]	sat1a.1	0.596003	3.6936	8.89698	0.00285642	0.327961	FALSE
160	ENSDARG00000099111	5:67812062-67834257:+	zgc:175280 [Source:ZFIN;Acc:ZDB-GENE-080219-39]	zgc:175280	0.749209	1.95908	8.88797	0.00287056	0.327961	FALSE
161	ENSDARG00000051940	5:69926766-69948119:-	UDP glucuronosyltransferase 2 family, polypeptide A4 [Source:ZFIN;Acc:ZDB-GENE-080721-23]	ugt2a4	0.852303	2.60273	8.86439	0.00290788	0.328342	FALSE
162	ENSDARG00000094559	12:16938807-16941319:-	zgc:174855 [Source:ZFIN;Acc:ZDB-GENE-071004-74]	zgc:174855	-2.05321	4.27879	8.86317	0.00290981	0.328342	FALSE
163	ENSDARG00000100844	15:45563491-45590345:+	claudin 15-like b [Source:ZFIN;Acc:ZDB-GENE-040718-145]	cldn15lb	0.933363	1.94562	8.83493	0.00295519	0.328427	FALSE
164	ENSDARG00000013522	6:60055168-60062097:+	phosphoenolpyruvate carboxykinase 1 (soluble) [Source:ZFIN;Acc:ZDB-GENE-030909-11]	pck1	1.21748	5.14275	8.81808	0.00298261	0.328427	FALSE
165	ENSDARG00000060679	17:28082441-28101989:-	lysine (K)-specific demethylase 1a [Source:ZFIN;Acc:ZDB-GENE-030131-7828]	kdm1a	-0.347014	7.90593	8.81351	0.00299008	0.328427	FALSE
166	ENSDARG00000046072	24:42117231-42121054:+	sorting nexin 16 [Source:ZFIN;Acc:ZDB-GENE-040426-1832]	snx16	0.680277	3.28589	8.81251	0.00299173	0.328427	FALSE
167	ENSDARG00000039501	5:69856153-69865574:+	UDP glucuronosyltransferase 2 family, polypeptide A6 [Source:ZFIN;Acc:ZDB-GENE-081104-3]	ugt2a6	-1.6129	0.923402	8.80723	0.0030004	0.328427	FALSE
168	ENSDARG00000071090	17:20122019-20143946:-	actinin, alpha 2b [Source:ZFIN;Acc:ZDB-GENE-051127-39]	actn2b	0.506972	4.39896	8.78967	0.00302942	0.329629	FALSE
169	ENSDARG00000030367	24:37941618-37955993:-	meteorin, glial cell differentiation regulator [Source:ZFIN;Acc:ZDB-GENE-050102-1]	metrn	-0.588401	5.17001	8.76198	0.00307575	0.332691	FALSE
170	ENSDARG00000043304	16:17234540-17251898:-	NOP2 nucleolar protein homolog (yeast) [Source:ZFIN;Acc:ZDB-GENE-050309-7]	nop2	-0.371216	5.45888	8.72024	0.00314696	0.335443	FALSE
171	ENSDARG00000079376	12:16949391-16951851:+	zgc:174153 [Source:ZFIN;Acc:ZDB-GENE-080215-7]	zgc:174153	-1.99793	1.51667	8.71567	0.00315487	0.335443	FALSE
172	ENSDARG00000071590	22:9806867-9808794:+	si:ch211-236g6.1 [Source:ZFIN;Acc:ZDB-GENE-050208-448]	si:ch211-236g6.1	-0.748117	1.75786	8.71487	0.00315625	0.335443	FALSE
173	ENSDARG00000039951	25:35533790-35542739:-	si:ch211-87j1.4 [Source:ZFIN;Acc:ZDB-GENE-131127-49]	si:ch211-87j1.4	0.843437	0.951316	8.69409	0.00319243	0.337327	FALSE
174	ENSDARG00000016903	21:18274825-18290978:+	WD repeat domain 5 [Source:ZFIN;Acc:ZDB-GENE-040426-2082]	wdr5	-0.406134	6.73104	8.66306	0.00324725	0.337504	FALSE
175	ENSDARG00000034956	19:30805513-30811161:-	MYCL proto-oncogene, bHLH transcription factor b [Source:ZFIN;Acc:ZDB-GENE-030131-5561]	myclb	-0.432028	4.79553	8.6613	0.00325039	0.337504	FALSE
176	ENSDARG00000087993	21:27189490-27190108:+	BCL2 associated agonist of cell death a [Source:ZFIN;Acc:ZDB-GENE-030131-2378]	bada	0.981972	0.410665	8.65218	0.0032667	0.337504	FALSE
177	ENSDARG00000023656	22:14093306-14094746:+	hatching enzyme 1, tandem duplicate 1 [Source:ZFIN;Acc:ZDB-GENE-021211-3]	he1.1	-1.4936	7.8066	8.65148	0.00326795	0.337504	FALSE
178	ENSDARG00000037099	1:29211540-29228393:+	insulin receptor substrate 2a [Source:ZFIN;Acc:ZDB-GENE-040426-975]	irs2a	0.818742	3.51211	8.62537	0.00331514	0.338834	FALSE
179	ENSDARG00000101696	9:51891-59189:+	zgc:158316 [Source:ZFIN;Acc:ZDB-GENE-061215-98]	zgc:158316	0.623895	3.42324	8.62385	0.00331791	0.338834	FALSE
180	ENSDARG00000080337	MT:2043-3725:+	NULL	NC_002333.4	-0.47278	7.59923	8.61116	0.00334109	0.339306	FALSE
181	ENSDARG00000091555	5:6726155-6745511:-	osteoclast stimulating factor 1 [Source:ZFIN;Acc:ZDB-GENE-040625-157]	ostf1	-0.542206	4.8209	8.59506	0.00337076	0.340428	FALSE
182	ENSDARG00000053315	9:19550367-19585848:-	transmembrane serine protease 3a [Source:ZFIN;Acc:ZDB-GENE-070912-70]	tmprss3a	1.82376	1.20048	8.56881	0.0034197	0.342178	FALSE
183	ENSDARG00000076312	14:12222543-12307522:-	myotilin [Source:ZFIN;Acc:ZDB-GENE-110411-129]	myot	0.603229	5.07925	8.55898	0.00343821	0.342178	FALSE
184	ENSDARG00000089302	14:24277556-24279957:+	heterogeneous nuclear ribonucleoprotein A0a [Source:ZFIN;Acc:ZDB-GENE-030131-2249]	hnrnpa0a	-0.515889	8.98862	8.53682	0.00348033	0.342178	FALSE
185	ENSDARG00000094889	2:55890673-56003799:-	complexin 4c [Source:ZFIN;Acc:ZDB-GENE-101018-1]	cplx4c	0.946477	1.40701	8.53572	0.00348244	0.342178	FALSE
186	ENSDARG00000071644	22:6487048-6499077:-	si:dkey-19a16.7 [Source:ZFIN;Acc:ZDB-GENE-060503-903]	si:dkey-19a16.7	-0.715053	3.80872	8.53009	0.00349321	0.342178	FALSE
187	ENSDARG00000102472	3:12884117-12890779:-	BTB (POZ) domain containing 17b [Source:ZFIN;Acc:ZDB-GENE-091204-214]	btbd17b	0.934942	1.25511	8.52636	0.0035004	0.342178	FALSE
188	ENSDARG00000018524	22:18725101-18749313:-	midnolin [Source:ZFIN;Acc:ZDB-GENE-030131-2433]	midn	-0.411815	7.12812	8.51294	0.00352629	0.342876	FALSE
189	ENSDARG00000038439	16:52512025-52516915:+	fatty acid binding protein 10a, liver basic [Source:ZFIN;Acc:ZDB-GENE-020318-1]	fabp10a	1.38602	1.66071	8.49077	0.00356953	0.343634	FALSE
190	ENSDARG00000023989	19:37120491-37134211:+	penta-EF-hand domain containing 1 [Source:ZFIN;Acc:ZDB-GENE-040801-259]	pef1	0.66476	4.33612	8.48262	0.00358556	0.343634	FALSE
191	ENSDARG00000095147	22:11775269-11779560:+	keratin 96 [Source:ZFIN;Acc:ZDB-GENE-030131-221]	krt96	-0.758734	3.37799	8.47144	0.00360765	0.343634	FALSE
192	ENSDARG00000074283	6:28140816-28192192:+	inositol polyphosphate-5-phosphatase D [Source:ZFIN;Acc:ZDB-GENE-100922-30]	inpp5d	0.678871	1.98415	8.46603	0.00361841	0.343634	FALSE
193	ENSDARG00000079784	2:42212948-42224703:+	si:ch211-235o23.1 [Source:ZFIN;Acc:ZDB-GENE-070912-222]	si:ch211-235o23.1	0.80702	3.18756	8.45812	0.00363418	0.343634	FALSE
194	ENSDARG00000073704	21:32476709-32487084:-	si:dkeyp-72g9.4 [Source:ZFIN;Acc:ZDB-GENE-031204-23]	si:dkeyp-72g9.4	0.514216	3.96262	8.45177	0.00364688	0.343634	FALSE
195	ENSDARG00000008904	5:45138934-45284136:+	SWI/SNF related, matrix associated, actin dependent regulator of chromatin, subfamily a, member 2 [Source:ZFIN;Acc:ZDB-GENE-030131-5964]	smarca2	0.53743	4.73647	8.40802	0.0037357	0.349353	FALSE
196	ENSDARG00000071150	19:6085784-6134802:-	capicua transcriptional repressor a [Source:ZFIN;Acc:ZDB-GENE-060503-700]	cica	0.383746	5.15412	8.39513	0.00376227	0.349353	FALSE
197	ENSDARG00000010266	19:20201254-20247336:+	insulin-like growth factor 2 mRNA binding protein 3 [Source:ZFIN;Acc:ZDB-GENE-000308-1]	igf2bp3	-0.331858	6.43657	8.38598	0.00378126	0.349353	FALSE
198	ENSDARG00000094300	5:1997765-1999488:-	nuclear protein 1a [Source:ZFIN;Acc:ZDB-GENE-070705-255]	nupr1a	0.673679	5.14186	8.38466	0.00378402	0.349353	FALSE
199	ENSDARG00000078423	14:45596583-45600595:+	zgc:194285 [Source:ZFIN;Acc:ZDB-GENE-081022-97]	zgc:194285	1.05933	2.10683	8.36571	0.00382368	0.351241	FALSE
200	ENSDARG00000059866	2:49608796-49627103:-	cactin [Source:ZFIN;Acc:ZDB-GENE-060503-322]	cactin	-0.387486	5.39357	8.34587	0.00386566	0.352502	FALSE
201	ENSDARG00000052139	3:53526025-53559581:-	notch 3 [Source:ZFIN;Acc:ZDB-GENE-000329-5]	notch3	-0.620379	7.70441	8.34102	0.00387598	0.352502	FALSE
202	ENSDARG00000079647	12:16106459-16122514:+	mucin 13b, cell surface associated [Source:ZFIN;Acc:ZDB-GENE-080220-61]	muc13b	1.38314	1.25688	8.33084	0.00389776	0.352728	FALSE
203	ENSDARG00000036587	1:47165842-47173403:+	carbonyl reductase 1 [Source:ZFIN;Acc:ZDB-GENE-030902-2]	cbr1	0.674627	3.21959	8.31918	0.00392286	0.353251	FALSE
204	ENSDARG00000070538	19:31797567-31802296:-	hes-related family bHLH transcription factor with YRPW motif 1 [Source:ZFIN;Acc:ZDB-GENE-000607-70]	hey1	-0.68637	5.02081	8.30797	0.00394716	0.353696	FALSE
205	ENSDARG00000021556	14:30854553-30876708:-	ubiquitin-like 3b [Source:ZFIN;Acc:ZDB-GENE-040630-4]	ubl3b	0.347868	5.62901	8.28955	0.00398738	0.354636	FALSE
206	ENSDARG00000012222	9:12259469-12401871:-	nucleoporin 35 [Source:ZFIN;Acc:ZDB-GENE-030131-9407]	nup35	-0.428616	4.37583	8.28543	0.00399644	0.354636	FALSE
207	ENSDARG00000070108	16:41015163-41030634:+	DEK proto-oncogene [Source:ZFIN;Acc:ZDB-GENE-060512-191]	dek	-0.550312	5.76322	8.23577	0.00410728	0.360804	FALSE
208	ENSDARG00000002710	22:36673312-36690751:-	nucleolin [Source:ZFIN;Acc:ZDB-GENE-030131-6986]	ncl	-0.425399	9.19989	8.19858	0.00419231	0.360804	FALSE
209	ENSDARG00000079762	22:9871238-9880408:+	si:dkey-253d23.4 [Source:ZFIN;Acc:ZDB-GENE-050208-730]	si:dkey-253d23.4	-0.344509	5.01569	8.18744	0.00421814	0.360804	FALSE
210	ENSDARG00000077180	10:39133410-39154778:-	solute carrier family 37 (glucose-6-phosphate transporter), member 4b [Source:ZFIN;Acc:ZDB-GENE-040426-827]	slc37a4b	0.494771	5.64448	8.17864	0.00423866	0.360804	FALSE
211	ENSDARG00000095906	16:29212421-29227002:+	NULL	CR848047.1	-0.564553	6.65591	8.15875	0.00428539	0.360804	FALSE
212	ENSDARG00000016081	2:5508542-5517438:-	claudin 15-like a [Source:ZFIN;Acc:ZDB-GENE-010328-12]	cldn15la	0.843119	3.53739	8.15165	0.00430221	0.360804	FALSE
213	ENSDARG00000070822	3:17933132-17946949:+	2',3'-cyclic nucleotide 3' phosphodiesterase [Source:ZFIN;Acc:ZDB-GENE-030521-29]	cnp	-0.37564	6.91841	8.14629	0.00431492	0.360804	FALSE
214	ENSDARG00000088524	4:25678113-25691507:+	acyl-CoA thioesterase 17 [Source:ZFIN;Acc:ZDB-GENE-040426-2381]	acot17	-0.5475	4.18828	8.13994	0.00433006	0.360804	FALSE
215	ENSDARG00000094171	22:14363952-14475927:-	low density lipoprotein receptor-related protein 1Ba [Source:ZFIN;Acc:ZDB-GENE-050208-608]	lrp1ba	1.16586	0.636822	8.12603	0.00436343	0.360804	FALSE
216	ENSDARG00000096786	12:30550721-30558694:-	si:ch211-28p3.3 [Source:ZFIN;Acc:ZDB-GENE-130603-7]	si:ch211-28p3.3	0.932303	0.603578	8.11852	0.00438154	0.360804	FALSE
217	ENSDARG00000058322	22:10781894-10795953:+	ectodermal-neural cortex 3 [Source:ZFIN;Acc:ZDB-GENE-030131-5742]	enc3	-0.59658	5.11339	8.11562	0.00438854	0.360804	FALSE
218	ENSDARG00000103856	14:16126983-16151055:-	pentatricopeptide repeat domain 3 [Source:ZFIN;Acc:ZDB-GENE-030131-6849]	ptcd3	0.336358	5.29955	8.10732	0.00440869	0.360804	FALSE
219	ENSDARG00000097467	6:57630414-57631164:-	NULL	CU693502.1	-0.573094	3.45841	8.1042	0.00441629	0.360804	FALSE
220	ENSDARG00000056346	7:20058857-20158380:-	ArfGAP with coiled-coil, ankyrin repeat and PH domains 1 [Source:ZFIN;Acc:ZDB-GENE-070112-1242]	acap1	0.616789	1.93979	8.1038	0.00441725	0.360804	FALSE
221	ENSDARG00000094426	23:21455152-21461134:+	hairy-related 4, tandem duplicate 2 [Source:ZFIN;Acc:ZDB-GENE-060815-1]	her4.2	-0.652211	4.48139	8.09694	0.00443399	0.360804	FALSE
222	ENSDARG00000086665	10:23022263-23026529:+	si:dkey-175g6.2 [Source:ZFIN;Acc:ZDB-GENE-030131-8061]	si:dkey-175g6.2	-0.439517	3.49429	8.09656	0.00443495	0.360804	FALSE
223	ENSDARG00000088837	11:17440591-17513632:+	NULL	BX571952.1	0.798897	0.734266	8.09448	0.00444002	0.360804	FALSE
224	ENSDARG00000015863	2:30423428-30430345:+	suppressor of cytokine signaling 6b [Source:ZFIN;Acc:ZDB-GENE-030131-1670]	socs6b	-0.420417	4.5302	8.09213	0.00444579	0.360804	FALSE
225	ENSDARG00000060115	6:43076516-43092175:-	leucine rich repeat neuronal 1 [Source:ZFIN;Acc:ZDB-GENE-071126-1]	lrrn1	-0.717219	7.3017	8.09144	0.00444748	0.360804	FALSE
226	ENSDARG00000054890	13:29446226-29455859:-	retinal G protein coupled receptor a [Source:ZFIN;Acc:ZDB-GENE-040924-6]	rgra	0.936599	3.29875	8.07566	0.00448638	0.360804	FALSE
227	ENSDARG00000097157	15:29593547-29598679:-	si:ch211-207n23.2 [Source:ZFIN;Acc:ZDB-GENE-131121-310]	si:ch211-207n23.2	1.79128	1.95928	8.07277	0.00449354	0.360804	FALSE
228	ENSDARG00000094854	4:76608282-76633286:+	membrane-spanning 4-domains, subfamily A, member 17A.9 [Source:ZFIN;Acc:ZDB-GENE-050320-79]	ms4a17a.9	0.71761	3.92776	8.07009	0.00450018	0.360804	FALSE
229	ENSDARG00000071462	22:16382502-16403602:-	laminin, alpha 3 [Source:ZFIN;Acc:ZDB-GENE-050208-475]	lama3	0.911004	1.15373	8.04339	0.004567	0.361454	FALSE
230	ENSDARG00000104890	4:71423591-71439440:-	si:ch211-76m11.3 [Source:ZFIN;Acc:ZDB-GENE-041210-276]	si:ch211-76m11.3	1.52043	2.13315	8.03706	0.00458298	0.361454	FALSE
231	ENSDARG00000096489	20:30031578-30084113:+	NULL	BX248324.1	-0.693211	7.84778	8.03057	0.00459943	0.361454	FALSE
232	ENSDARG00000056281	5:27421025-27429216:+	cytochrome b561 family, member A3a [Source:ZFIN;Acc:ZDB-GENE-060526-374]	cyb561a3a	0.588385	2.22736	8.02321	0.00461816	0.361454	FALSE
233	ENSDARG00000045605	25:30316839-30337989:+	TopBP1-interacting, checkpoint, and replication regulator [Source:ZFIN;Acc:ZDB-GENE-040728-1]	ticrr	-0.459154	3.98788	8.02147	0.0046226	0.361454	FALSE
234	ENSDARG00000018478	2:22676743-22688651:-	alanine--glyoxylate and serine--pyruvate aminotransferase b [Source:ZFIN;Acc:ZDB-GENE-010302-3]	agxtb	2.04055	3.22353	8.01978	0.00462692	0.361454	FALSE
235	ENSDARG00000101637	7:54668303-54679595:-	cyclin D1 [Source:ZFIN;Acc:ZDB-GENE-980526-176]	ccnd1	-0.543829	7.56746	8.00345	0.00466882	0.363175	FALSE
236	ENSDARG00000058638	2:8586415-8611675:-	si:ch211-71m22.1 [Source:ZFIN;Acc:ZDB-GENE-070705-193]	si:ch211-71m22.1	0.787607	2.41698	7.97168	0.00475147	0.367011	FALSE
237	ENSDARG00000078674	3:33300522-33301321:+	heat shock protein, alpha-crystallin-related, 9 [Source:ZFIN;Acc:ZDB-GENE-080214-6]	hspb9	-1.33713	4.97448	7.96909	0.00475829	0.367011	FALSE
238	ENSDARG00000032103	18:39170127-39288894:-	mitogen-activated protein kinase 6 [Source:ZFIN;Acc:ZDB-GENE-050420-7]	mapk6	-0.392626	6.91638	7.95157	0.00480456	0.369023	FALSE
239	ENSDARG00000062618	3:16449490-16458018:+	potassium inwardly-rectifying channel, subfamily J, member 12b [Source:ZFIN;Acc:ZDB-GENE-091118-79]	kcnj12b	1.00365	1.94687	7.92109	0.00488618	0.370754	FALSE
240	ENSDARG00000099890	22:1330477-1333565:+	NULL	CU207221.2	-0.779896	0.289646	7.91558	0.0049011	0.370754	FALSE
241	ENSDARG00000043093	8:19356072-19359834:+	macrophage expressed 1, tandem duplicate 2 [Source:ZFIN;Acc:ZDB-GENE-050522-305]	mpeg1.2	1.32313	2.18549	7.91419	0.00490485	0.370754	FALSE
242	ENSDARG00000003941	24:23837519-23839647:-	RRS1 ribosome biogenesis regulator homolog (S. cerevisiae) [Source:ZFIN;Acc:ZDB-GENE-030131-9345]	rrs1	-0.564434	4.8636	7.90643	0.00492594	0.370754	FALSE
243	ENSDARG00000039385	23:44307996-44332790:+	discs, large homolog 4b (Drosophila) [Source:ZFIN;Acc:ZDB-GENE-040628-3]	dlg4b	0.660919	2.87064	7.90548	0.00492851	0.370754	FALSE
244	ENSDARG00000060041	2:44301276-44344321:-	ligase I, DNA, ATP-dependent [Source:ZFIN;Acc:ZDB-GENE-110404-2]	lig1	-0.484648	6.23236	7.88025	0.00499777	0.372717	FALSE
245	ENSDARG00000078078	7:60551133-60598313:+	leucine rich repeat and fibronectin type III domain containing 4b [Source:ZFIN;Acc:ZDB-GENE-070705-473]	lrfn4b	0.827744	2.63179	7.87143	0.00502218	0.372717	FALSE
246	ENSDARG00000019588	2:52406565-52455525:-	chico [Source:ZFIN;Acc:ZDB-GENE-000210-28]	chico	-1.11046	2.92356	7.86987	0.00502652	0.372717	FALSE
247	ENSDARG00000007024	11:8160894-8168011:-	urate oxidase [Source:ZFIN;Acc:ZDB-GENE-030826-24]	uox	1.00739	2.44436	7.86641	0.00503616	0.372717	FALSE
248	ENSDARG00000073837	6:11397269-11415635:+	SUMO specific peptidase 2 [Source:ZFIN;Acc:ZDB-GENE-060810-183]	senp2	-0.34958	5.01566	7.83708	0.00511852	0.376428	FALSE
249	ENSDARG00000041926	5:68529728-68641353:-	discs, large homolog 4a (Drosophila) [Source:ZFIN;Acc:ZDB-GENE-130530-613]	dlg4a	1.69915	0.802316	7.82324	0.00515786	0.376428	FALSE
250	ENSDARG00000070858	1:46500436-46505310:-	si:busm1-105l16.2 [Source:ZFIN;Acc:ZDB-GENE-030616-108]	si:busm1-105l16.2	0.927787	1.66869	7.81121	0.00519231	0.376428	FALSE
251	ENSDARG00000068996	10:29815644-29816467:-	histone 2, H2, like [Source:ZFIN;Acc:ZDB-GENE-031118-36]	hist2h2l	0.520653	6.55923	7.80831	0.00520064	0.376428	FALSE
252	ENSDARG00000102798	22:5632029-5655680:-	minichromosome maintenance complex component 2 [Source:ZFIN;Acc:ZDB-GENE-020419-24]	mcm2	-0.538377	7.21897	7.80745	0.00520313	0.376428	FALSE
253	ENSDARG00000069171	4:28062473-28161198:-	GRAM domain containing 4a [Source:ZFIN;Acc:ZDB-GENE-041210-211]	gramd4a	0.953153	0.623682	7.79621	0.00523558	0.376428	FALSE
254	ENSDARG00000078578	15:16377263-16384184:-	family with sequence similarity 222, member Bb [Source:ZFIN;Acc:ZDB-GENE-110419-4]	fam222bb	-0.486735	5.12849	7.79361	0.00524313	0.376428	FALSE
255	ENSDARG00000044691	21:19916456-19919934:-	protein phosphatase 1, regulatory subunit 3B [Source:ZFIN;Acc:ZDB-GENE-030131-5496]	ppp1r3b	-0.567893	4.41072	7.79089	0.00525104	0.376428	FALSE
256	ENSDARG00000071589	22:9827288-9861531:-	si:dkey-253d23.2 [Source:ZFIN;Acc:ZDB-GENE-050208-410]	si:dkey-253d23.2	-0.636995	3.08992	7.77351	0.00530178	0.378346	FALSE
257	ENSDARG00000005699	11:3523358-3535581:-	DEAD/H (Asp-Glu-Ala-Asp/His) box polypeptide 19 (DBP5 homolog, yeast) [Source:ZFIN;Acc:ZDB-GENE-020419-30]	ddx19	-0.396257	6.08995	7.76759	0.00531919	0.378346	FALSE
258	ENSDARG00000042853	17:31346560-31360956:-	isovaleryl-CoA dehydrogenase [Source:ZFIN;Acc:ZDB-GENE-030616-262]	ivd	0.377554	5.37983	7.71675	0.00547107	0.384138	FALSE
259	ENSDARG00000054127	6:40723554-40732692:+	solute carrier family 26, member 6, like [Source:ZFIN;Acc:ZDB-GENE-080220-10]	slc26a6l	1.88466	0.93235	7.71208	0.00548526	0.384138	FALSE
260	ENSDARG00000071497	14:32011689-32016615:-	zic family member 3 heterotaxy 1 (odd-paired homolog, Drosophila) [Source:ZFIN;Acc:ZDB-GENE-030708-2]	zic3	-0.398612	5.79001	7.70738	0.00549957	0.384138	FALSE
261	ENSDARG00000055754	23:28693278-28713982:+	structural maintenance of chromosomes 1A [Source:ZFIN;Acc:ZDB-GENE-090506-9]	smc1a	1.43199	1.78629	7.70737	0.00549957	0.384138	FALSE
262	ENSDARG00000101409	3:33300418-33304123:-	NULL	CABZ01012957.1	-1.41476	3.93236	7.69304	0.00554343	0.384138	FALSE
263	ENSDARG00000069282	15:23745217-23761580:-	BCL2 binding component 3 [Source:ZFIN;Acc:ZDB-GENE-070119-4]	bbc3	0.932153	2.6335	7.68756	0.00556027	0.384138	FALSE
264	ENSDARG00000009494	16:54209504-54248267:+	X-ray repair complementing defective repair in Chinese hamster cells 1 [Source:ZFIN;Acc:ZDB-GENE-040822-30]	xrcc1	-0.45292	5.19542	7.68597	0.00556516	0.384138	FALSE
265	ENSDARG00000091503	12:46605600-46631993:+	fatty acid desaturase 6 [Source:HGNC Symbol;Acc:HGNC:30459]	FADS6	1.04531	2.33776	7.68481	0.00556874	0.384138	FALSE
266	ENSDARG00000035253	5:41260478-41307550:-	natriuretic peptide receptor 3 [Source:ZFIN;Acc:ZDB-GENE-060531-91]	npr3	-0.458198	4.56103	7.6635	0.00563492	0.384524	FALSE
267	ENSDARG00000103199	16:23339062-23346095:-	si:dkey-247k7.2 [Source:ZFIN;Acc:ZDB-GENE-031118-45]	si:dkey-247k7.2	1.93347	4.08048	7.63988	0.00570918	0.384524	FALSE
268	ENSDARG00000059163	12:2665081-2670156:+	retinol binding protein 3 [Source:ZFIN;Acc:ZDB-GENE-990415-132]	rbp3	1.53992	3.8428	7.63944	0.00571056	0.384524	FALSE
269	ENSDARG00000056023	3:23677351-23682436:+	homeobox B9a [Source:ZFIN;Acc:ZDB-GENE-990415-109]	hoxb9a	-0.315902	5.20606	7.63536	0.0057235	0.384524	FALSE
270	ENSDARG00000016999	19:15440841-15473157:+	lin-28 homolog A (C. elegans) [Source:ZFIN;Acc:ZDB-GENE-040426-747]	lin28a	-0.661041	3.60698	7.62752	0.00574842	0.384524	FALSE
271	ENSDARG00000036335	14:33515515-33521071:-	C1GALT1-specific chaperone 1 [Source:ZFIN;Acc:ZDB-GENE-030131-2772]	c1galt1c1	-0.334439	4.70804	7.58811	0.00587544	0.384524	FALSE
272	ENSDARG00000091756	20:48482925-48485354:-	insulinoma-associated 1a [Source:ZFIN;Acc:ZDB-GENE-040426-1810]	insm1a	-0.622818	6.6441	7.5853	0.00588463	0.384524	FALSE
273	ENSDARG00000040946	9:32751428-32753535:-	oligodendrocyte lineage transcription factor 2 [Source:ZFIN;Acc:ZDB-GENE-030131-4013]	olig2	-0.451292	4.50468	7.58188	0.00589579	0.384524	FALSE
274	ENSDARG00000016058	14:30713736-30724165:-	fibroblast growth factor (acidic) intracellular binding protein a [Source:ZFIN;Acc:ZDB-GENE-040426-1363]	fibpa	0.373489	4.37745	7.55867	0.00597222	0.384524	FALSE
275	ENSDARG00000052341	20:23173710-23181762:+	sarcoglycan, beta (dystrophin-associated glycoprotein) [Source:ZFIN;Acc:ZDB-GENE-030131-6695]	sgcb	0.483413	4.62635	7.55018	0.00600041	0.384524	FALSE
276	ENSDARG00000019717	16:48616220-48643191:+	pre-B-cell leukemia homeobox 2 [Source:ZFIN;Acc:ZDB-GENE-000405-5]	pbx2	-0.346294	5.63701	7.53789	0.00604147	0.384524	FALSE
277	ENSDARG00000087180	20:44566939-44576949:-	UBX domain protein 2A [Source:ZFIN;Acc:ZDB-GENE-110411-202]	ubxn2a	0.800374	1.22728	7.53038	0.00606671	0.384524	FALSE
278	ENSDARG00000014817	5:19006701-19014589:-	RAN binding protein 1 [Source:ZFIN;Acc:ZDB-GENE-040426-2548]	ranbp1	-0.444179	7.49796	7.52832	0.00607367	0.384524	FALSE
279	ENSDARG00000035630	5:13037106-13086616:-	yippee-like 1 [Source:ZFIN;Acc:ZDB-GENE-040808-41]	ypel1	0.635731	2.9664	7.52694	0.00607831	0.384524	FALSE
280	ENSDARG00000017741	14:25923373-25935167:-	GTPase activating protein (SH3 domain) binding protein 1 [Source:ZFIN;Acc:ZDB-GENE-030131-7452]	g3bp1	-0.430294	7.80667	7.52261	0.00609295	0.384524	FALSE
281	ENSDARG00000063718	19:366034-373158:+	vacuolar protein sorting 72 homolog a [Source:ZFIN;Acc:ZDB-GENE-060503-88]	vps72a	-0.364073	4.71125	7.51793	0.00610878	0.384524	FALSE
282	ENSDARG00000019122	22:14098028-14099399:+	hatching enzyme 1, tandem dupliate 2 [Source:ZFIN;Acc:ZDB-GENE-030131-2100]	he1.2	-1.47935	6.46035	7.51595	0.00611549	0.384524	FALSE
283	ENSDARG00000104297	7:50766094-50773466:+	si:ch73-380l10.2 [Source:ZFIN;Acc:ZDB-GENE-141216-416]	si:ch73-380l10.2	-0.607182	2.74822	7.51381	0.00612276	0.384524	FALSE
284	ENSDARG00000097795	5:28555905-28559870:-	zgc:162952 [Source:ZFIN;Acc:ZDB-GENE-070424-98]	zgc:162952	0.815815	1.4855	7.51107	0.00613211	0.384524	FALSE
285	ENSDARG00000023683	8:22851472-22927224:+	calcium channel, voltage-dependent, L type, alpha 1F subunit [Source:ZFIN;Acc:ZDB-GENE-031104-1]	cacna1fb	1.51177	2.09587	7.50654	0.00614753	0.384524	FALSE
286	ENSDARG00000060303	9:51289904-51370293:-	solute carrier family 4, sodium bicarbonate transporter, member 10b [Source:ZFIN;Acc:ZDB-GENE-081105-62]	slc4a10b	0.993226	1.10161	7.50613	0.00614894	0.384524	FALSE
287	ENSDARG00000057035	10:24641229-24648231:-	stomatin (EPB72)-like 3b [Source:ZFIN;Acc:ZDB-GENE-050417-366]	stoml3b	1.38809	2.89491	7.50465	0.00615398	0.384524	FALSE
288	ENSDARG00000025847	11:24187610-24191928:-	SRY (sex determining region Y)-box 12 [Source:ZFIN;Acc:ZDB-GENE-040724-33]	sox12	-0.436759	6.56162	7.49911	0.00617296	0.384524	FALSE
289	ENSDARG00000069439	10:10788811-10796936:+	prostaglandin D2 synthase a [Source:ZFIN;Acc:ZDB-GENE-081022-118]	ptgdsa	0.67738	2.72726	7.49798	0.00617683	0.384524	FALSE
290	ENSDARG00000076950	16:17263027-17300030:-	Kell metallo-endopeptidase (Kell blood group) [Source:ZFIN;Acc:ZDB-GENE-110411-118]	kel	0.813792	0.724182	7.49248	0.0061957	0.384524	FALSE
291	ENSDARG00000035771	23:44236281-44251006:+	si:ch1073-157b13.1 [Source:ZFIN;Acc:ZDB-GENE-110411-13]	si:ch1073-157b13.1	-0.381797	5.04967	7.4916	0.00619873	0.384524	FALSE
292	ENSDARG00000015998	17:15148797-15189502:-	WD repeat and HMG-box DNA binding protein 1 [Source:ZFIN;Acc:ZDB-GENE-030131-1665]	wdhd1	-0.457627	4.99356	7.48644	0.00621653	0.384524	FALSE
293	ENSDARG00000040747	22:38127467-38137908:-	transmembrane 4 L six family member 4 [Source:ZFIN;Acc:ZDB-GENE-040801-231]	tm4sf4	1.23413	2.32546	7.48635	0.00621683	0.384524	FALSE
294	ENSDARG00000044091	10:24323751-24371312:-	phosphatidylinositol transfer protein, alpha b [Source:ZFIN;Acc:ZDB-GENE-110408-51]	pitpnab	0.530672	4.09481	7.48264	0.00622965	0.384524	FALSE
295	ENSDARG00000010246	3:32356833-32363021:-	protein arginine methyltransferase 1 [Source:ZFIN;Acc:ZDB-GENE-030131-693]	prmt1	-0.522853	7.72205	7.47749	0.00624752	0.384524	FALSE
296	ENSDARG00000056045	12:19065679-19091214:-	si:ch73-139e5.4 [Source:ZFIN;Acc:ZDB-GENE-130531-31]	si:ch73-139e5.4	1.1389	0.428639	7.47424	0.00625879	0.384524	FALSE
297	ENSDARG00000104541	13:48358467-48381055:+	mutS homolog 6 (E. coli) [Source:ZFIN;Acc:ZDB-GENE-020905-3]	msh6	-0.461604	5.67181	7.46966	0.00627474	0.384524	FALSE
298	ENSDARG00000035879	19:32488572-32493866:-	alpha-L-fucosidase 1, tandem duplicate 2 [Source:ZFIN;Acc:ZDB-GENE-040801-78]	fuca1.2	-0.42578	4.26365	7.46655	0.00628557	0.384524	FALSE
299	ENSDARG00000002690	11:24815667-24817637:+	RAB interacting factor [Source:ZFIN;Acc:ZDB-GENE-040718-216]	rabif	-0.372043	4.12731	7.46542	0.00628953	0.384524	FALSE
300	ENSDARG00000059039	22:3914318-3929075:+	major histocompatibility complex class I ULA [Source:NCBI gene;Acc:796419]	FO904903.1	-0.726164	1.59362	7.45301	0.00633304	0.385894	FALSE
301	ENSDARG00000024278	13:12633223-12646752:-	alcohol dehydrogenase 8b [Source:ZFIN;Acc:ZDB-GENE-030529-2]	adh8b	-0.461526	6.71916	7.44283	0.00636895	0.386049	FALSE
302	ENSDARG00000062054	25:23591990-23645806:+	carnitine palmitoyltransferase 1Ab (liver) [Source:ZFIN;Acc:ZDB-GENE-030131-3250]	cpt1ab	0.558773	5.91459	7.44003	0.00637887	0.386049	FALSE
303	ENSDARG00000014031	13:681628-711576:+	ATP-binding cassette, sub-family C (CFTR/MRP), member 2 [Source:ZFIN;Acc:ZDB-GENE-040426-1523]	abcc2	0.63773	4.60045	7.43438	0.00639895	0.386049	FALSE
304	ENSDARG00000043907	10:22161585-22249444:-	fibroblast growth factor 11b [Source:ZFIN;Acc:ZDB-GENE-100316-2]	fgf11b	0.946319	1.99446	7.41505	0.00646806	0.388862	FALSE
305	ENSDARG00000024204	20:34770197-34783743:+	minichromosome maintenance complex component 3 [Source:ZFIN;Acc:ZDB-GENE-020419-4]	mcm3	-0.560777	6.5799	7.40513	0.00650382	0.388862	FALSE
306	ENSDARG00000098761	22:24246213-24248420:-	regulator of G protein signaling 2 [Source:ZFIN;Acc:ZDB-GENE-040718-410]	rgs2	-0.716788	2.27689	7.40225	0.00651422	0.388862	FALSE
307	ENSDARG00000076439	12:3964351-3978342:-	protein phosphatase 4, catalytic subunit b [Source:ZFIN;Acc:ZDB-GENE-080219-32]	ppp4cb	-0.354014	6.06792	7.39772	0.00653068	0.388862	FALSE
308	ENSDARG00000067851	5:65991152-66001200:+	lipocalin 15 [Source:ZFIN;Acc:ZDB-GENE-060825-349]	lcn15	0.796298	1.74589	7.37147	0.00662669	0.389128	FALSE
309	ENSDARG00000029230	16:36807924-36834633:-	purine nucleoside phosphorylase 4b [Source:ZFIN;Acc:ZDB-GENE-040426-1887]	pnp4b	0.750154	1.09679	7.36774	0.00664044	0.389128	FALSE
310	ENSDARG00000093851	8:12452086-12669091:-	NULL	CU639468.1	0.800287	1.38594	7.36563	0.00664822	0.389128	FALSE
311	ENSDARG00000098037	2:14007938-14009528:-	uncharacterized LOC100331996 [Source:NCBI gene;Acc:100331996]	CU927934.3	2.42605	3.04816	7.36186	0.00666217	0.389128	FALSE
312	ENSDARG00000045167	12:17633354-17655683:-	discs, large (Drosophila) homolog-associated protein 5 [Source:ZFIN;Acc:ZDB-GENE-040912-160]	dlgap5	-0.434228	5.96816	7.36093	0.00666563	0.389128	FALSE
313	ENSDARG00000079347	3:472158-474844:+	zgc:194659 [Source:ZFIN;Acc:ZDB-GENE-081022-139]	zgc:194659	0.84026	2.03906	7.35804	0.00667636	0.389128	FALSE
314	ENSDARG00000044760	25:20997671-21031007:-	guanine nucleotide binding protein (G protein), alpha inhibiting activity polypeptide a [Source:ZFIN;Acc:ZDB-GENE-030131-2229]	gnaia	-0.437587	5.96573	7.35332	0.00669389	0.389128	FALSE
315	ENSDARG00000007943	19:7432710-7441948:-	GA binding protein transcription factor subunit beta 2a [Source:ZFIN;Acc:ZDB-GENE-030131-5733]	gabpb2a	-0.476887	4.47616	7.35023	0.00670543	0.389128	FALSE
316	ENSDARG00000011404	24:11908480-11921184:+	flap structure-specific endonuclease 1 [Source:ZFIN;Acc:ZDB-GENE-031112-11]	fen1	-0.50503	5.71799	7.32078	0.00681618	0.393077	FALSE
317	ENSDARG00000001313	17:28798725-28811747:-	G2/M-phase specific E3 ubiquitin protein ligase [Source:ZFIN;Acc:ZDB-GENE-030616-400]	g2e3	-0.532444	5.01164	7.31988	0.00681961	0.393077	FALSE
318	ENSDARG00000076435	5:67884087-67895855:-	abhydrolase domain containing 10a [Source:ZFIN;Acc:ZDB-GENE-060526-144]	abhd10a	0.399745	3.74677	7.31181	0.00685031	0.393077	FALSE
319	ENSDARG00000042032	9:6658594-6661666:-	POU class 3 homeobox 3a [Source:ZFIN;Acc:ZDB-GENE-980526-220]	pou3f3a	-0.362375	4.97872	7.3094	0.00685949	0.393077	FALSE
320	ENSDARG00000013752	25:31264155-31275944:+	troponin I type 2a (skeletal, fast), tandem duplicate 3 [Source:ZFIN;Acc:ZDB-GENE-040718-80]	tnni2a.3	1.05065	0.642956	7.2867	0.00694672	0.395595	FALSE
321	ENSDARG00000079125	14:22447662-22454885:+	sosondowah ankyrin repeat domain family member Ab [Source:ZFIN;Acc:ZDB-GENE-100910-4]	sowahab	-0.596154	1.99795	7.28604	0.00694926	0.395595	FALSE
322	ENSDARG00000074638	8:714875-810556:-	lipoxygenase homology domains 1b [Source:ZFIN;Acc:ZDB-GENE-081104-370]	loxhd1b	0.839876	0.144026	7.28111	0.00696836	0.395595	FALSE
323	ENSDARG00000009160	13:42272515-42306348:-	kynurenine 3-monooxygenase [Source:ZFIN;Acc:ZDB-GENE-030424-4]	kmo	1.01236	1.67267	7.27308	0.00699958	0.396137	FALSE
324	ENSDARG00000016085	14:30986754-31080183:-	muscleblind-like splicing regulator 3 [Source:ZFIN;Acc:ZDB-GENE-081002-3]	mbnl3	0.434716	4.43157	7.26381	0.00703578	0.396489	FALSE
325	ENSDARG00000006219	11:3959495-3971035:+	guanine nucleotide binding protein-like 3 (nucleolar) [Source:ZFIN;Acc:ZDB-GENE-030131-616]	gnl3	-0.345622	5.61341	7.25545	0.00706861	0.396489	FALSE
326	ENSDARG00000022280	19:7152966-7170674:+	bromodomain containing 2a [Source:ZFIN;Acc:ZDB-GENE-990415-248]	brd2a	-0.312134	6.16448	7.25288	0.00707872	0.396489	FALSE
327	ENSDARG00000045944	23:4834447-4855122:-	solute carrier family 6 (neurotransmitter transporter), member 1a [Source:ZFIN;Acc:ZDB-GENE-060519-23]	slc6a1a	0.975337	3.87063	7.24516	0.00710925	0.396489	FALSE
328	ENSDARG00000043923	3:62521041-62527696:-	SRY (sex determining region Y)-box 9b [Source:ZFIN;Acc:ZDB-GENE-001103-2]	sox9b	-0.44767	5.9576	7.23478	0.00715046	0.396489	FALSE
329	ENSDARG00000091116	19:22850657-22919764:+	polycystic kidney and hepatic disease 1 (autosomal recessive)-like 1 [Source:ZFIN;Acc:ZDB-GENE-060503-475]	pkhd1l1	0.786473	3.98899	7.23017	0.00716886	0.396489	FALSE
330	ENSDARG00000007097	15:7187228-7190183:+	hairy-related 13 [Source:ZFIN;Acc:ZDB-GENE-050228-1]	her13	-0.721204	4.72463	7.23015	0.00716891	0.396489	FALSE
331	ENSDARG00000057484	12:31720673-31726748:-	serine/arginine-rich splicing factor 2a [Source:ZFIN;Acc:ZDB-GENE-040426-2706]	srsf2a	-0.396192	7.68176	7.22014	0.00720902	0.396489	FALSE
332	ENSDARG00000042835	15:4421797-4528387:-	transcription factor Dp-2 [Source:ZFIN;Acc:ZDB-GENE-030219-104]	tfdp2	-0.52654	5.40083	7.21724	0.00722066	0.396489	FALSE
333	ENSDARG00000077673	15:41919484-41931060:+	NACHT, LRR and PYD domains-containing protein 16 [Source:ZFIN;Acc:ZDB-GENE-030131-8582]	nlrp16	0.764728	1.47893	7.21673	0.0072227	0.396489	FALSE
334	ENSDARG00000034313	15:2727670-2754056:-	protein phosphatase 5, catalytic subunit [Source:ZFIN;Acc:ZDB-GENE-050327-75]	ppp5c	-0.306887	6.10238	7.19404	0.0073146	0.398943	FALSE
335	ENSDARG00000035655	19:44068250-44091405:-	RAD21 cohesin complex component b [Source:ZFIN;Acc:ZDB-GENE-060503-223]	rad21b	0.51692	3.7968	7.19335	0.00731743	0.398943	FALSE
336	ENSDARG00000075903	12:18989486-19007834:-	chondroadherin-like b [Source:ZFIN;Acc:ZDB-GENE-121205-5]	chadlb	0.810648	2.82849	7.18956	0.00733288	0.398943	FALSE
337	ENSDARG00000040990	9:711638-746317:-	ubiquitin specific peptidase 37 [Source:ZFIN;Acc:ZDB-GENE-061013-802]	usp37	-0.373837	5.29881	7.16737	0.00742415	0.401637	FALSE
338	ENSDARG00000045598	4:14906608-14915268:-	aldo-keto reductase family 1 member B [Source:HGNC Symbol;Acc:HGNC:381]	AKR1B1 (1 of many)	0.514392	3.51839	7.16684	0.00742633	0.401637	FALSE
339	ENSDARG00000029058	19:30999833-31007417:-	retinoblastoma binding protein 4 [Source:ZFIN;Acc:ZDB-GENE-030131-445]	rbbp4	-0.465072	7.75883	7.16093	0.00745087	0.401775	FALSE
340	ENSDARG00000052402	8:23355484-23381548:+	DNA (cytosine-5-)-methyltransferase 3 beta, duplicate a [Source:ZFIN;Acc:ZDB-GENE-050314-4]	dnmt3ba	-0.461179	6.8731	7.14788	0.00750528	0.402737	FALSE
341	ENSDARG00000008803	17:15534815-15539701:+	myristoylated alanine-rich protein kinase C substrate b [Source:ZFIN;Acc:ZDB-GENE-030131-1921]	marcksb	-0.433935	9.57489	7.14595	0.00751335	0.402737	FALSE
342	ENSDARG00000057683	6:12968101-12985390:+	minichromosome maintenance complex component 6 [Source:ZFIN;Acc:ZDB-GENE-030909-6]	mcm6	-0.525704	6.9327	7.14084	0.00753479	0.402737	FALSE
343	ENSDARG00000007207	11:2540139-2549140:-	canopy FGF signaling regulator 2 [Source:ZFIN;Acc:ZDB-GENE-060315-4]	cnpy2	0.54339	3.41529	7.13552	0.00755716	0.402755	FALSE
344	ENSDARG00000078002	5:21225017-21249761:+	si:dkey-13n15.11 [Source:ZFIN;Acc:ZDB-GENE-070705-295]	si:dkey-13n15.11	0.771291	0.90073	7.11843	0.00762957	0.405432	FALSE
345	ENSDARG00000061445	23:13940958-14059085:-	adenylate cyclase 6a [Source:ZFIN;Acc:ZDB-GENE-060221-1]	adcy6a	0.483506	3.531	7.10575	0.00768373	0.406658	FALSE
346	ENSDARG00000104450	10:17026870-17062546:+	ATPase phospholipid transporting 8B5b [Source:NCBI gene;Acc:563450]	CR855996.2	0.962288	2.16604	7.10262	0.00769713	0.406658	FALSE
347	ENSDARG00000100781	6:3640381-3675797:+	collagen, type XXVIII, alpha 2b [Source:ZFIN;Acc:ZDB-GENE-130530-762]	col28a2b	1.28162	2.21968	7.09103	0.00774708	0.408117	FALSE
348	ENSDARG00000012274	13:18311410-18324469:+	eukaryotic translation initiation factor 4E family member 1c [Source:ZFIN;Acc:ZDB-GENE-050417-398]	eif4e1c	-0.368331	6.05711	7.08208	0.00778584	0.408274	FALSE
349	ENSDARG00000006031	3:27832500-27880229:-	4-aminobutyrate aminotransferase [Source:ZFIN;Acc:ZDB-GENE-031006-4]	abat	0.514571	5.84775	7.07294	0.00782565	0.408274	FALSE
350	ENSDARG00000056621	18:22285992-22295064:+	CCCTC-binding factor (zinc finger protein) [Source:ZFIN;Acc:ZDB-GENE-040624-5]	ctcf	-0.409561	7.69615	7.06858	0.00784475	0.408274	FALSE
351	ENSDARG00000109626	12:46283843-46315898:-	si:ch211-226h7.3 [Source:ZFIN;Acc:ZDB-GENE-130531-9]	si:ch211-226h7.3	1.1347	1.87738	7.0672	0.00785079	0.408274	FALSE
352	ENSDARG00000094677	1:23161369-23240046:+	si:dkey-92j12.5 [Source:ZFIN;Acc:ZDB-GENE-090313-354]	si:dkey-92j12.5	1.02692	0.5116	7.06471	0.00786172	0.408274	FALSE
353	ENSDARG00000111899	22:2431585-2444528:+	zgc:171435 [Source:ZFIN;Acc:ZDB-GENE-080305-7]	zgc:171435	-0.715989	1.3553	7.05092	0.00792243	0.410261	FALSE
354	ENSDARG00000093438	1:8974500-8977963:-	si:ch73-191k20.4 [Source:NCBI gene;Acc:100006891]	CU467110.1	0.653624	2.03233	7.03158	0.00800848	0.413545	FALSE
355	ENSDARG00000028431	19:20785724-20792473:+	ADNP homeobox 2b [Source:ZFIN;Acc:ZDB-GENE-030131-5930]	adnp2b	-0.385363	5.8832	7.00755	0.00811669	0.414285	FALSE
356	ENSDARG00000104795	1:14253118-14254166:+	chemokine (C-X-C motif) ligand 8a [Source:ZFIN;Acc:ZDB-GENE-081104-317]	cxcl8a	0.90349	0.744289	7.002	0.00814189	0.414285	FALSE
357	ENSDARG00000045893	25:20357731-20381271:-	potassium channel tetramerization domain containing 15a [Source:ZFIN;Acc:ZDB-GENE-041010-105]	kctd15a	-0.419771	5.70105	6.99418	0.00817753	0.414285	FALSE
358	ENSDARG00000070971	25:8755990-8916917:-	furin (paired basic amino acid cleaving enzyme) b [Source:ZFIN;Acc:ZDB-GENE-040901-2]	furinb	0.421538	4.99259	6.99017	0.00819586	0.414285	FALSE
359	ENSDARG00000100313	2:56508451-56635782:-	phosphatidylinositol-4-phosphate 5-kinase, type I, gamma b [Source:ZFIN;Acc:ZDB-GENE-110408-21]	pip5k1cb	0.759934	3.15298	6.98856	0.00820321	0.414285	FALSE
360	ENSDARG00000024598	7:24006875-24013888:+	homeobox and leucine zipper encoding b [Source:ZFIN;Acc:ZDB-GENE-030131-9225]	homezb	-0.403095	5.57662	6.98703	0.00821025	0.414285	FALSE
361	ENSDARG00000063572	13:1155536-1170695:+	PERP, TP53 apoptosis effector [Source:ZFIN;Acc:ZDB-GENE-050104-1]	perp	-0.445018	7.28956	6.98481	0.00822042	0.414285	FALSE
362	ENSDARG00000075172	23:35468834-35483310:-	F-box protein 25 [Source:ZFIN;Acc:ZDB-GENE-040801-19]	fbxo25	0.528308	3.48439	6.98414	0.00822353	0.414285	FALSE
363	ENSDARG00000070794	17:30369107-30418016:+	growth regulating estrogen receptor binding 1 [Source:ZFIN;Acc:ZDB-GENE-070112-332]	greb1	-0.519152	3.53554	6.97964	0.00824422	0.414285	FALSE
364	ENSDARG00000110596	22:291091-294700:-	NULL	CABZ01079179.1	1.65717	1.44768	6.97851	0.00824944	0.414285	FALSE
365	ENSDARG00000007344	3:21240594-21242460:-	titin-cap (telethonin) [Source:ZFIN;Acc:ZDB-GENE-070501-5]	tcap	-1.28787	3.89673	6.96978	0.00828977	0.41517	FALSE
366	ENSDARG00000070230	4:9028819-9048975:+	aldehyde dehydrogenase 1 family, member L2 [Source:ZFIN;Acc:ZDB-GENE-100426-6]	aldh1l2	0.451684	4.54893	6.9616	0.00832776	0.415933	FALSE
367	ENSDARG00000075450	12:22961894-23009312:-	mohawk homeobox a [Source:ZFIN;Acc:ZDB-GENE-080513-1]	mkxa	0.42649	3.65182	6.95654	0.00835132	0.415973	FALSE
368	ENSDARG00000043976	10:21434649-21444731:+	eukaryotic translation termination factor 1b [Source:ZFIN;Acc:ZDB-GENE-021029-1]	etf1b	-0.359923	7.74157	6.94536	0.00840369	0.417444	FALSE
369	ENSDARG00000053068	2:3435888-3437862:-	cytochrome P450, family 8, subfamily B, polypeptide 1 [Source:ZFIN;Acc:ZDB-GENE-040808-53]	cyp8b1	1.90293	1.50057	6.93431	0.00845578	0.418894	FALSE
370	ENSDARG00000075347	5:17780475-17813299:+	checkpoint with forkhead and ring finger domains, E3 ubiquitin protein ligase [Source:ZFIN;Acc:ZDB-GENE-030131-3522]	chfr	-0.621598	3.94457	6.92252	0.00851172	0.419241	FALSE
371	ENSDARG00000095743	20:30032628-30035326:-	SRY (sex determining region Y)-box 11b [Source:ZFIN;Acc:ZDB-GENE-980526-466]	sox11b	-0.654038	8.36103	6.9121	0.00856143	0.419241	FALSE
372	ENSDARG00000010745	18:6857071-6869356:+	DnaJ (Hsp40) homolog, subfamily A, member 2, like [Source:ZFIN;Acc:ZDB-GENE-030131-2884]	dnaja2l	-0.499235	7.35831	6.90811	0.00858055	0.419241	FALSE
373	ENSDARG00000005774	6:59832786-59850404:+	DEAD-box helicase 3 X-linked b [Source:ZFIN;Acc:ZDB-GENE-980526-150]	ddx3xb	-0.42579	8.69584	6.90616	0.00858993	0.419241	FALSE
374	ENSDARG00000027649	20:29619820-29633507:-	cleavage and polyadenylation specific factor 3 [Source:ZFIN;Acc:ZDB-GENE-030131-3275]	cpsf3	-0.357933	6.09911	6.90073	0.00861606	0.419241	FALSE
375	ENSDARG00000033544	15:17603488-17619306:-	ADAM metallopeptidase with thrombospondin type 1 motif, 15b [Source:ZFIN;Acc:ZDB-GENE-070814-5]	adamts15b	0.867051	2.46126	6.90051	0.00861713	0.419241	FALSE
376	ENSDARG00000024090	14:8475007-8496669:+	DnaJ (Hsp40) homolog, subfamily C, member 4 [Source:ZFIN;Acc:ZDB-GENE-030131-3093]	dnajc4	0.470465	3.19126	6.8946	0.00864567	0.419241	FALSE
377	ENSDARG00000101847	14:4160855-4163421:-	NULL	BX088718.1	0.853129	0.0971505	6.89005	0.00866768	0.419241	FALSE
378	ENSDARG00000009346	7:26998169-27021303:+	cell cycle associated protein 1a [Source:ZFIN;Acc:ZDB-GENE-040801-226]	caprin1a	-0.355026	6.25817	6.88392	0.00869747	0.419241	FALSE
379	ENSDARG00000002249	18:12655766-12834323:+	thromboxane A synthase 1 (platelet) [Source:ZFIN;Acc:ZDB-GENE-030131-8805]	tbxas1	0.548916	2.90128	6.87812	0.00872573	0.419241	FALSE
380	ENSDARG00000000423	7:32629674-32645200:+	si:ch73-314g15.3 [Source:ZFIN;Acc:ZDB-GENE-030616-19]	si:ch73-314g15.3	0.842383	2.05623	6.87796	0.00872654	0.419241	FALSE
381	ENSDARG00000062058	24:39778648-39885785:-	solute carrier family 12 (potassium/chloride transporter), member 7b [Source:ZFIN;Acc:ZDB-GENE-030829-61]	slc12a7b	0.443888	6.01738	6.8756	0.00873802	0.419241	FALSE
382	ENSDARG00000078440	6:6301205-6346557:-	coiled-coil domain containing 88Aa [Source:ZFIN;Acc:ZDB-GENE-100701-2]	ccdc88aa	1.0092	3.36795	6.8637	0.0087964	0.419521	FALSE
383	ENSDARG00000012627	2:49007592-49031303:-	cell division cycle 34 homolog (S. cerevisiae) b [Source:ZFIN;Acc:ZDB-GENE-040718-439]	cdc34b	-0.320742	5.69749	6.85858	0.00882164	0.419521	FALSE
384	ENSDARG00000058225	11:16139897-16152400:-	actin related protein 2/3 complex, subunit 4, like [Source:ZFIN;Acc:ZDB-GENE-040808-18]	arpc4l	-0.298773	6.09672	6.84189	0.00890446	0.419521	FALSE
385	ENSDARG00000054154	12:29240124-29270362:+	BMS1 ribosome biogenesis factor [Source:ZFIN;Acc:ZDB-GENE-060720-2]	bms1	-0.324481	5.65712	6.84006	0.00891357	0.419521	FALSE
386	ENSDARG00000012269	16:17477152-17541890:-	chloride channel, voltage-sensitive 1b [Source:ZFIN;Acc:ZDB-GENE-100921-11]	clcn1b	0.756229	2.24844	6.83906	0.00891856	0.419521	FALSE
387	ENSDARG00000011141	17:36898874-36936856:-	dihydropyrimidinase-like 5a [Source:ZFIN;Acc:ZDB-GENE-030131-3136]	dpysl5a	-0.47957	7.07284	6.8263	0.00898253	0.419521	FALSE
388	ENSDARG00000076532	11:40677616-40696136:-	si:ch211-222l21.1 [Source:ZFIN;Acc:ZDB-GENE-030131-247]	si:ch211-222l21.1	-0.535048	10.8315	6.82271	0.0090006	0.419521	FALSE
389	ENSDARG00000100536	14:32852388-32858973:+	NFKB repressing factor [Source:ZFIN;Acc:ZDB-GENE-030616-73]	nkrf	-0.380517	5.30405	6.81256	0.00905189	0.419521	FALSE
390	ENSDARG00000021405	7:20673287-20758828:-	chromodomain helicase DNA binding protein 3 [Source:ZFIN;Acc:ZDB-GENE-121031-4]	chd3	0.941046	2.98879	6.80154	0.00910791	0.419521	FALSE
391	ENSDARG00000038868	2:29976419-29979956:+	engrailed homeobox 2b [Source:ZFIN;Acc:ZDB-GENE-980526-40]	en2b	-0.449437	3.50146	6.79352	0.00914891	0.419521	FALSE
392	ENSDARG00000103409	22:4408643-4439311:-	ubiquitin-like with PHD and ring finger domains 1 [Source:ZFIN;Acc:ZDB-GENE-040426-2039]	uhrf1	-0.531949	6.43064	6.7866	0.00918446	0.419521	FALSE
393	ENSDARG00000090930	3:60129848-60142530:-	si:ch211-120g10.1 [Source:ZFIN;Acc:ZDB-GENE-130531-56]	si:ch211-120g10.1	0.847658	0.486654	6.78512	0.00919211	0.419521	FALSE
394	ENSDARG00000099447	10:21737745-21820057:+	protocadherin 1 gamma 18 [Source:ZFIN;Acc:ZDB-GENE-050609-13]	pcdh1g18	1.13584	1.32699	6.77927	0.00922226	0.419521	FALSE
395	ENSDARG00000045139	7:44802353-44813763:+	carbonic anhydrase VII [Source:ZFIN;Acc:ZDB-GENE-040426-1786]	ca7	0.794546	0.45215	6.77589	0.00923976	0.419521	FALSE
396	ENSDARG00000035018	5:29794058-29803293:+	Thy-1 cell surface antigen [Source:ZFIN;Acc:ZDB-GENE-030131-8561]	thy1	0.644551	4.33238	6.77469	0.00924596	0.419521	FALSE
397	ENSDARG00000043249	21:45626136-45633317:+	interferon regulatory factor 1b [Source:ZFIN;Acc:ZDB-GENE-041114-13]	irf1b	1.00473	0.49303	6.77168	0.00926158	0.419521	FALSE
398	ENSDARG00000100857	23:29841211-29844314:-	NULL	FP101914.1	-0.428943	4.43408	6.77015	0.0092695	0.419521	FALSE
399	ENSDARG00000071496	14:32022272-32026099:+	zic family member 6 [Source:ZFIN;Acc:ZDB-GENE-061207-1]	zic6	-0.634276	2.74089	6.76694	0.0092862	0.419521	FALSE
400	ENSDARG00000095832	23:44788132-44794174:-	si:ch73-269m23.4 [Source:NCBI gene;Acc:100331574]	CU682777.2	0.910107	2.21059	6.76688	0.00928648	0.419521	FALSE
401	ENSDARG00000060688	10:40836378-40851677:+	tripartite motif containing 69 [Source:ZFIN;Acc:ZDB-GENE-030131-857]	trim69	0.719444	0.835812	6.76212	0.0093113	0.419521	FALSE
402	ENSDARG00000088411	6:10943188-10964083:-	notum pectinacetylesterase 2 [Source:ZFIN;Acc:ZDB-GENE-120215-77]	notum2	-0.629931	3.75133	6.76179	0.00931301	0.419521	FALSE
403	ENSDARG00000037760	1:9290103-9294115:+	Unc4.1 homeobox (C. elegans) [Source:ZFIN;Acc:ZDB-GENE-050714-1]	uncx4.1	-0.389031	4.31335	6.75489	0.00934912	0.419521	FALSE
404	ENSDARG00000074289	13:6245219-6252514:-	tubulin, alpha 4 like [Source:ZFIN;Acc:ZDB-GENE-030131-5588]	tuba4l	-0.765269	0.313052	6.74206	0.00941656	0.419521	FALSE
405	ENSDARG00000074565	11:3499111-3525259:+	pseudouridylate synthase like 1 [Source:ZFIN;Acc:ZDB-GENE-101110-1]	pusl1	-0.365911	5.07104	6.73275	0.00946585	0.419521	FALSE
406	ENSDARG00000102051	7:29148714-29149228:+	metallothionein-B-like [Source:ZFIN;Acc:ZDB-GENE-110414-3]	mtbl	0.442928	3.66281	6.72881	0.0094868	0.419521	FALSE
407	ENSDARG00000007960	14:6962271-6968589:+	heterogeneous nuclear ribonucleoprotein A/Ba [Source:ZFIN;Acc:ZDB-GENE-030131-185]	hnrnpaba	-0.433018	10.5024	6.71795	0.00954473	0.419521	FALSE
408	ENSDARG00000098800	22:1911269-1919599:+	zinc finger protein 1156 [Source:ZFIN;Acc:ZDB-GENE-050208-787]	znf1156	-0.469584	3.95147	6.71696	0.00955004	0.419521	FALSE
409	ENSDARG00000054150	20:37294112-37298274:+	connexin 23 [Source:ZFIN;Acc:ZDB-GENE-050320-121]	cx23	-0.516447	3.80167	6.71315	0.00957044	0.419521	FALSE
410	ENSDARG00000062947	3:56876280-56877918:+	amnion associated transmembrane protein [Source:ZFIN;Acc:ZDB-GENE-060810-59]	amn	0.826504	0.761932	6.7088	0.00959383	0.419521	FALSE
411	ENSDARG00000094107	5:63288599-63294943:+	si:ch73-37h15.2 [Source:ZFIN;Acc:ZDB-GENE-041008-214]	si:ch73-37h15.2	-0.424103	3.19863	6.70821	0.00959703	0.419521	FALSE
412	ENSDARG00000035629	7:65673885-65706839:+	parvin, alpha b [Source:ZFIN;Acc:ZDB-GENE-070424-60]	parvab	-0.652253	2.19275	6.70304	0.00962487	0.419521	FALSE
413	ENSDARG00000007944	5:56268436-56274174:+	LIM homeobox 1b [Source:ZFIN;Acc:ZDB-GENE-980526-116]	lhx1b	-0.713481	3.36074	6.70296	0.00962531	0.419521	FALSE
414	ENSDARG00000076310	23:45584223-45606426:+	si:ch73-290k24.5 [Source:ZFIN;Acc:ZDB-GENE-110411-284]	si:ch73-290k24.5	0.708862	2.03847	6.70269	0.00962675	0.419521	FALSE
415	ENSDARG00000002197	13:36846789-36863039:-	phosphorylase, glycogen, liver [Source:ZFIN;Acc:ZDB-GENE-041205-1]	pygl	0.912657	5.68466	6.7015	0.00963317	0.419521	FALSE
416	ENSDARG00000011422	10:33406819-33540336:+	ryanodine receptor 1a (skeletal) [Source:ZFIN;Acc:ZDB-GENE-020108-2]	ryr1a	0.420372	5.3697	6.69948	0.00964409	0.419521	FALSE
417	ENSDARG00000071251	19:823945-840530:+	protein phosphatase 1, regulatory subunit 18 [Source:ZFIN;Acc:ZDB-GENE-060503-350]	ppp1r18	1.12868	0.605295	6.69926	0.00964529	0.419521	FALSE
418	ENSDARG00000016412	13:23988442-23995876:+	angiotensinogen [Source:ZFIN;Acc:ZDB-GENE-030131-1205]	agt	1.19106	3.3319	6.69883	0.00964764	0.419521	FALSE
419	ENSDARG00000095751	20:1398564-1406308:+	liver-enriched gene 1, tandem duplicate 2 [Source:ZFIN;Acc:ZDB-GENE-040426-2281]	leg1.2	0.657583	2.70229	6.6935	0.00967648	0.419521	FALSE
420	ENSDARG00000004232	5:36693859-36701760:+	deltaB [Source:ZFIN;Acc:ZDB-GENE-980526-114]	dlb	-0.805107	6.5061	6.68785	0.0097072	0.419521	FALSE
421	ENSDARG00000061165	15:28609025-28618502:-	solute carrier family 6 (neurotransmitter transporter), member 4a [Source:ZFIN;Acc:ZDB-GENE-060314-1]	slc6a4a	0.600575	3.44652	6.68037	0.00974801	0.419521	FALSE
422	ENSDARG00000010948	17:19481049-19497006:+	kinesin family member 11 [Source:ZFIN;Acc:ZDB-GENE-020426-1]	kif11	-0.437196	6.88013	6.67256	0.00979087	0.419521	FALSE
423	ENSDARG00000052348	1:52792439-52820954:+	SWI/SNF related, matrix associated, actin dependent regulator of chromatin, subfamily a, member 5 [Source:ZFIN;Acc:ZDB-GENE-021125-1]	smarca5	-0.424728	7.9519	6.67239	0.00979177	0.419521	FALSE
424	ENSDARG00000015239	14:16287968-16301402:+	pre-mRNA processing factor 19 [Source:ZFIN;Acc:ZDB-GENE-030131-263]	prpf19	-0.417091	6.84778	6.67041	0.00980268	0.419521	FALSE
425	ENSDARG00000061810	22:20246587-20309283:-	methyl-CpG binding domain protein 3b [Source:ZFIN;Acc:ZDB-GENE-030131-9792]	mbd3b	-0.335603	6.91064	6.66502	0.00983235	0.419521	FALSE
426	ENSDARG00000068432	7:44713135-44717498:+	si:dkey-56m19.5 [Source:ZFIN;Acc:ZDB-GENE-030131-226]	si:dkey-56m19.5	-0.387558	8.29031	6.65824	0.00986986	0.419521	FALSE
427	ENSDARG00000036481	5:26795465-26806100:+	transcobalamin II [Source:ZFIN;Acc:ZDB-GENE-030131-4648]	tcn2	-0.467456	5.75055	6.64993	0.00991599	0.419521	FALSE
428	ENSDARG00000004774	5:55866769-55914268:-	WD repeat domain 36 [Source:ZFIN;Acc:ZDB-GENE-030131-464]	wdr36	-0.322911	4.90357	6.64615	0.00993702	0.419521	FALSE
429	ENSDARG00000095833	17:47187870-47305034:-	ALK receptor tyrosine kinase [Source:ZFIN;Acc:ZDB-GENE-031027-1]	alk	0.781891	1.45499	6.64501	0.00994339	0.419521	FALSE
430	ENSDARG00000103759	8:41186027-41228534:-	fumarylacetoacetate hydrolase domain containing 2A [Source:ZFIN;Acc:ZDB-GENE-040426-2499]	fahd2a	-0.755512	6.02787	6.63445	0.0100025	0.419521	FALSE
431	ENSDARG00000000018	4:15081385-15103696:-	nuclear respiratory factor 1 [Source:ZFIN;Acc:ZDB-GENE-001221-1]	nrf1	-0.474782	5.89926	6.63254	0.0100132	0.419521	FALSE
432	ENSDARG00000104138	14:52369262-52379718:+	insulin-like growth factor binding protein 7 [Source:ZFIN;Acc:ZDB-GENE-040426-2423]	igfbp7	0.45857	4.6289	6.6285	0.010036	0.419521	FALSE
433	ENSDARG00000055722	5:30052714-30080332:-	beta-carotene oxygenase 2a [Source:ZFIN;Acc:ZDB-GENE-030131-8039]	bco2a	0.830813	1.75524	6.62326	0.0100655	0.419521	FALSE
434	ENSDARG00000101624	22:3121086-3152357:-	lamin B2 [Source:ZFIN;Acc:ZDB-GENE-990630-13]	lmnb2	-0.393238	7.88259	6.62188	0.0100734	0.419521	FALSE
435	ENSDARG00000033367	19:32916372-32928486:-	ribonucleotide reductase M2 b [Source:ZFIN;Acc:ZDB-GENE-030616-614]	rrm2b	-0.3868	4.8732	6.62161	0.0100749	0.419521	FALSE
436	ENSDARG00000069017	21:40839857-40880353:-	elastin b [Source:ZFIN;Acc:ZDB-GENE-061212-2]	elnb	1.70906	1.34032	6.61162	0.0101315	0.419521	FALSE
437	ENSDARG00000105195	21:11179914-11199366:-	DnaJ (Hsp40) homolog, subfamily C, member 21 [Source:ZFIN;Acc:ZDB-GENE-030131-8928]	dnajc21	-0.443792	4.16693	6.60953	0.0101434	0.419521	FALSE
438	ENSDARG00000074149	11:35777329-36020005:-	inositol 1,4,5-trisphosphate receptor, type 1b [Source:ZFIN;Acc:ZDB-GENE-070604-2]	itpr1b	0.635765	2.45736	6.60598	0.0101637	0.419521	FALSE
439	ENSDARG00000018958	5:66025336-66028729:-	NOTCH regulated ankyrin repeat protein b [Source:ZFIN;Acc:ZDB-GENE-030515-7]	nrarpb	-1.00098	4.6123	6.60473	0.0101708	0.419521	FALSE
440	ENSDARG00000100833	12:16555603-16558106:-	si:dkey-269i1.4 [Source:ZFIN;Acc:ZDB-GENE-121214-37]	si:dkey-269i1.4	-1.59155	3.84537	6.60466	0.0101712	0.419521	FALSE
441	ENSDARG00000093452	9:21203832-21205544:-	uncharacterized LOC100535312 [Source:NCBI gene;Acc:100535312]	BX511129.1	0.5938	1.6732	6.60342	0.0101783	0.419521	FALSE
442	ENSDARG00000055389	9:35832294-35842375:+	si:dkey-67c22.2 [Source:ZFIN;Acc:ZDB-GENE-030131-5845]	si:dkey-67c22.2	-0.338201	6.51684	6.60297	0.0101809	0.419521	FALSE
443	ENSDARG00000078918	13:17672527-17685345:+	catechol-O-methyltransferase domain containing 1 [Source:ZFIN;Acc:ZDB-GENE-030131-1072]	comtd1	0.428624	4.84238	6.58975	0.0102567	0.419521	FALSE
444	ENSDARG00000099108	1:1618994-1631399:-	chloride intracellular channel 6 [Source:ZFIN;Acc:ZDB-GENE-121214-172]	clic6	0.858043	1.2557	6.58677	0.010274	0.419521	FALSE
445	ENSDARG00000006003	13:35904335-35908275:-	MYCL proto-oncogene, bHLH transcription factor a [Source:ZFIN;Acc:ZDB-GENE-040426-2439]	mycla	-0.676122	5.45835	6.58448	0.0102872	0.419521	FALSE
446	ENSDARG00000087262	14:35892802-35900420:+	zgc:63568 [Source:ZFIN;Acc:ZDB-GENE-040426-1165]	zgc:63568	0.646613	1.24517	6.58435	0.0102879	0.419521	FALSE
447	ENSDARG00000018425	16:25682577-25699657:-	DEAD (Asp-Glu-Ala-Asp) box helicase 61 [Source:ZFIN;Acc:ZDB-GENE-030131-6611]	ddx61	-0.413261	7.37114	6.58281	0.0102968	0.419521	FALSE
448	ENSDARG00000038386	4:17417111-17419193:+	achaete-scute family bHLH transcription factor 1a [Source:ZFIN;Acc:ZDB-GENE-980526-90]	ascl1a	-0.561867	4.26255	6.5805	0.0103102	0.419521	FALSE
449	ENSDARG00000030440	13:45468403-45475289:-	arginine/serine-rich protein 1 [Source:ZFIN;Acc:ZDB-GENE-060616-210]	rsrp1	0.796761	5.78032	6.5797	0.0103148	0.419521	FALSE
450	ENSDARG00000021193	5:31880586-31904562:-	coronin, actin binding protein, 1Cb [Source:ZFIN;Acc:ZDB-GENE-030131-418]	coro1cb	-0.31363	7.07593	6.57501	0.010342	0.419521	FALSE
451	ENSDARG00000013928	22:16432404-16443202:-	pleckstrin homology domain containing, family B (evectins) member 2 [Source:ZFIN;Acc:ZDB-GENE-040426-754]	plekhb2	0.463918	3.71568	6.57047	0.0103684	0.419521	FALSE
452	ENSDARG00000040725	15:14034254-14038227:-	zgc:114130 [Source:ZFIN;Acc:ZDB-GENE-050913-48]	zgc:114130	-0.595283	4.40002	6.56964	0.0103733	0.419521	FALSE
453	ENSDARG00000099572	16:51180938-51184126:+	high mobility group nucleosomal binding domain 2 [Source:ZFIN;Acc:ZDB-GENE-051030-81]	hmgn2	-0.528579	10.7746	6.55032	0.0104865	0.422668	FALSE
454	ENSDARG00000040621	10:252425-257043:+	leucine rich repeat containing 32 [Source:ZFIN;Acc:ZDB-GENE-090630-1]	lrrc32	0.563107	2.04087	6.54258	0.0105322	0.422668	FALSE
455	ENSDARG00000054300	2:38261748-38269675:+	dehydrogenase/reductase (SDR family) member 1 [Source:ZFIN;Acc:ZDB-GENE-030616-591]	dhrs1	0.569538	3.87678	6.54172	0.0105374	0.422668	FALSE
456	ENSDARG00000033596	25:14369493-14378835:-	polymerase (RNA) II (DNA directed) polypeptide C [Source:ZFIN;Acc:ZDB-GENE-030131-6609]	polr2c	-0.355727	5.01945	6.53652	0.0105682	0.422668	FALSE
457	ENSDARG00000076952	11:26403334-26467054:+	fer-1-like family member 4 [Source:ZFIN;Acc:ZDB-GENE-130530-815]	fer1l4	0.809672	0.889107	6.53532	0.0105753	0.422668	FALSE
458	ENSDARG00000055294	8:29593986-29595615:+	atonal bHLH transcription factor 1a [Source:ZFIN;Acc:ZDB-GENE-990415-17]	atoh1a	-0.630188	2.43251	6.53288	0.0105898	0.422668	FALSE
459	ENSDARG00000052856	13:45009957-45022527:-	KH domain containing, RNA binding, signal transduction associated 1a [Source:ZFIN;Acc:ZDB-GENE-000210-25]	khdrbs1a	-0.492495	10.5146	6.52456	0.0106395	0.423252	FALSE
460	ENSDARG00000098081	17:53273684-53282539:-	gamma-aminobutyric acid receptor subunit rho-1-like [Source:NCBI gene;Acc:100330554]	FO704905.1	0.981425	1.05278	6.51266	0.0107109	0.423252	FALSE
461	ENSDARG00000002215	22:16282144-16291041:-	RNA 3'-terminal phosphate cyclase [Source:ZFIN;Acc:ZDB-GENE-030131-9687]	rtca	-0.542718	5.81871	6.51219	0.0107137	0.423252	FALSE
462	ENSDARG00000010572	8:2606068-2616326:-	solute carrier family 25 (mitochondrial carrier; phosphate carrier), member 25a [Source:ZFIN;Acc:ZDB-GENE-040426-2396]	slc25a25a	-0.412798	4.80675	6.51144	0.0107183	0.423252	FALSE
463	ENSDARG00000055133	17:32720413-32743249:-	centromere protein F [Source:ZFIN;Acc:ZDB-GENE-041111-205]	cenpf	-0.463352	6.12762	6.51112	0.0107202	0.423252	FALSE
464	ENSDARG00000030999	24:23791758-23817821:+	v-myb avian myeloblastosis viral oncogene homolog-like 1 [Source:ZFIN;Acc:ZDB-GENE-041111-281]	mybl1	-0.567801	4.39353	6.49914	0.0107926	0.424419	FALSE
465	ENSDARG00000116618	22:8589423-8725768:-	si:ch73-27e22.8 [Source:ZFIN;Acc:ZDB-GENE-100917-4]	si:ch73-27e22.8	-0.93281	0.681575	6.49424	0.0108225	0.424419	FALSE
466	ENSDARG00000078060	7:13039426-13338283:+	synaptotagmin VIIb [Source:ZFIN;Acc:ZDB-GENE-090601-6]	syt7b	0.918546	1.00667	6.4916	0.0108385	0.424419	FALSE
467	ENSDARG00000087555	14:989733-1002138:+	si:ch73-308l14.2 [Source:ZFIN;Acc:ZDB-GENE-141219-12]	si:ch73-308l14.2	-0.394942	3.83968	6.48446	0.0108821	0.424419	FALSE
468	ENSDARG00000093874	13:5570952-5574014:+	si:dkey-196j8.2 [Source:ZFIN;Acc:ZDB-GENE-081107-58]	si:dkey-196j8.2	0.618892	1.96511	6.48039	0.0109071	0.424419	FALSE
469	ENSDARG00000025667	19:38766613-38872650:-	adhesion G protein-coupled receptor B2 [Source:ZFIN;Acc:ZDB-GENE-060503-573]	adgrb2	0.881226	0.668786	6.47889	0.0109163	0.424419	FALSE
470	ENSDARG00000021794	14:28545198-28562971:+	hyaluronan-mediated motility receptor (RHAMM) [Source:ZFIN;Acc:ZDB-GENE-030131-731]	hmmr	-0.397672	5.18411	6.46695	0.0109899	0.424419	FALSE
471	ENSDARG00000070584	20:43925266-43968859:+	chloride intracellular channel 5b [Source:ZFIN;Acc:ZDB-GENE-040426-2542]	clic5b	0.681682	2.74309	6.46572	0.0109975	0.424419	FALSE
472	ENSDARG00000012827	7:21876548-21887104:-	methyltransferase like 3 [Source:ZFIN;Acc:ZDB-GENE-030131-9498]	mettl3	-0.412187	4.24508	6.46524	0.0110005	0.424419	FALSE
473	ENSDARG00000093024	22:9009496-9057108:+	si:ch211-213a13.2 [Source:ZFIN;Acc:ZDB-GENE-050208-551]	si:ch211-213a13.2	0.669526	1.09183	6.46193	0.011021	0.424419	FALSE
474	ENSDARG00000059923	20:53628534-53641863:+	solute carrier family 25, member 47a [Source:ZFIN;Acc:ZDB-GENE-060616-266]	slc25a47a	0.823429	1.56636	6.45907	0.0110388	0.424419	FALSE
475	ENSDARG00000015955	21:25754268-25756119:-	claudin c [Source:ZFIN;Acc:ZDB-GENE-010328-3]	cldnc	0.38585	3.74799	6.45778	0.0110468	0.424419	FALSE
476	ENSDARG00000040466	9:44907768-44953664:-	villin 1 [Source:ZFIN;Acc:ZDB-GENE-040426-799]	vil1	1.41575	3.50854	6.44766	0.0111099	0.424419	FALSE
477	ENSDARG00000021664	20:35208855-35246150:-	frizzled class receptor 3a [Source:ZFIN;Acc:ZDB-GENE-990415-225]	fzd3a	-0.404276	5.56806	6.44751	0.0111108	0.424419	FALSE
478	ENSDARG00000015854	13:29406814-29421331:-	choline O-acetyltransferase a [Source:ZFIN;Acc:ZDB-GENE-080102-2]	chata	0.672724	3.84944	6.43983	0.0111589	0.424419	FALSE
479	ENSDARG00000089486	18:5677508-5692292:-	complexin 3b [Source:ZFIN;Acc:ZDB-GENE-091204-403]	cplx3b	0.903061	0.900343	6.42834	0.0112313	0.424419	FALSE
480	ENSDARG00000075527	12:16758972-16764751:-	zgc:174154 [Source:ZFIN;Acc:ZDB-GENE-071004-116]	zgc:174154	-1.57266	1.66208	6.42605	0.0112459	0.424419	FALSE
481	ENSDARG00000086393	7:17024602-17028015:-	developing brain homeobox 1a [Source:ZFIN;Acc:ZDB-GENE-000128-8]	dbx1a	-0.73141	4.2717	6.42258	0.0112678	0.424419	FALSE
482	ENSDARG00000087402	25:33192404-33250323:+	tropomyosin 1 (alpha) [Source:ZFIN;Acc:ZDB-GENE-040426-854]	tpm1	0.678732	6.18196	6.41718	0.0113022	0.424419	FALSE
483	ENSDARG00000001835	9:31589425-31747106:-	sodium leak channel, non-selective [Source:ZFIN;Acc:ZDB-GENE-050410-12]	nalcn	0.464551	3.78227	6.41634	0.0113075	0.424419	FALSE
484	ENSDARG00000086459	3:58472305-58487848:+	si:ch211-165g14.1 [Source:ZFIN;Acc:ZDB-GENE-131127-601]	si:ch211-165g14.1	-0.445172	3.51419	6.41443	0.0113197	0.424419	FALSE
485	ENSDARG00000055786	14:30802465-30808174:-	serine protease 23 [Source:ZFIN;Acc:ZDB-GENE-030131-9149]	prss23	0.392348	4.45824	6.40095	0.011406	0.424419	FALSE
486	ENSDARG00000055723	8:4798158-4800911:+	heat shock cognate 70-kd protein, like [Source:ZFIN;Acc:ZDB-GENE-050321-1]	hsp70l	1.16728	2.49317	6.39639	0.0114353	0.424419	FALSE
487	ENSDARG00000068698	15:37545855-37550338:+	presenilin enhancer, gamma-secretase subunit [Source:ZFIN;Acc:ZDB-GENE-040218-1]	psenen	-0.365184	4.934	6.39452	0.0114473	0.424419	FALSE
488	ENSDARG00000010487	15:23722620-23739104:+	SUMO1 activating enzyme subunit 1 [Source:ZFIN;Acc:ZDB-GENE-040625-21]	sae1	-0.437186	6.28091	6.39313	0.0114563	0.424419	FALSE
489	ENSDARG00000054980	2:13694450-13721149:+	EBNA1 binding protein 2 [Source:ZFIN;Acc:ZDB-GENE-030131-6989]	ebna1bp2	-0.294713	5.32149	6.39148	0.0114669	0.424419	FALSE
490	ENSDARG00000015966	4:13905522-13921206:-	YY1 associated factor 2 [Source:ZFIN;Acc:ZDB-GENE-041210-115]	yaf2	-0.330103	4.83749	6.3887	0.0114849	0.424419	FALSE
491	ENSDARG00000020289	2:17096161-17115256:-	PIF1 5'-to-3' DNA helicase homolog (S. cerevisiae) [Source:ZFIN;Acc:ZDB-GENE-030131-4928]	pif1	-0.615627	3.39625	6.38816	0.0114884	0.424419	FALSE
492	ENSDARG00000062008	6:26063962-26225814:-	heparan sulfate 2-O-sulfotransferase 1b [Source:ZFIN;Acc:ZDB-GENE-100304-1]	hs2st1b	0.515104	3.29778	6.3826	0.0115245	0.424419	FALSE
493	ENSDARG00000015829	6:48348415-48376245:+	Mov10 RISC complex RNA helicase a [Source:ZFIN;Acc:ZDB-GENE-091230-8]	mov10a	0.550112	4.45752	6.38182	0.0115295	0.424419	FALSE
494	ENSDARG00000014828	23:4299887-4318418:+	l(3)mbt-like 1a (Drosophila) [Source:ZFIN;Acc:ZDB-GENE-090312-120]	l3mbtl1a	0.704895	1.48599	6.3759	0.0115681	0.424419	FALSE
495	ENSDARG00000017422	13:6219551-6239216:+	adipocyte plasma membrane associated protein [Source:ZFIN;Acc:ZDB-GENE-020919-1]	apmap	-0.388578	5.3055	6.37068	0.0116021	0.424419	FALSE
496	ENSDARG00000096273	19:10805858-10810006:-	si:dkey-3n22.9 [Source:ZFIN;Acc:ZDB-GENE-120215-95]	si:dkey-3n22.9	0.794409	0.82861	6.36729	0.0116243	0.424419	FALSE
497	ENSDARG00000075116	2:38147761-38157339:+	spalt-like transcription factor 2 [Source:ZFIN;Acc:ZDB-GENE-030829-32]	sall2	-0.399913	4.21457	6.36334	0.0116502	0.424419	FALSE
498	ENSDARG00000101254	4:7650003-7652981:-	uncharacterized LOC108183364 [Source:NCBI gene;Acc:108183364]	BX649411.1	0.843627	0.0964148	6.36285	0.0116534	0.424419	FALSE
499	ENSDARG00000018145	14:41466368-41469036:-	MID1 interacting protein 1, like [Source:ZFIN;Acc:ZDB-GENE-030131-1697]	mid1ip1l	-0.505091	3.91604	6.36095	0.0116659	0.424419	FALSE
500	ENSDARG00000076357	12:204095-212843:-	NULL	CABZ01102039.1	0.488342	3.32807	6.36091	0.0116661	0.424419	FALSE
501	ENSDARG00000021374	14:31476973-31489410:-	calcium binding protein 39, like 1 [Source:ZFIN;Acc:ZDB-GENE-040426-2897]	cab39l1	-0.433355	5.0689	6.35832	0.0116832	0.424419	FALSE
502	ENSDARG00000060238	7:33798131-33869011:-	uveal autoantigen with coiled-coil domains and ankyrin repeats b [Source:ZFIN;Acc:ZDB-GENE-030521-32]	uacab	0.350988	6.64616	6.358	0.0116853	0.424419	FALSE
503	ENSDARG00000074253	13:1305363-1308020:-	oligodendrocyte transcription factor 3 [Source:ZFIN;Acc:ZDB-GENE-080903-1]	olig3	-0.808265	3.06385	6.34916	0.0117437	0.424419	FALSE
504	ENSDARG00000021113	6:29754141-29795029:+	prothymosin alpha a [Source:ZFIN;Acc:ZDB-GENE-030131-7647]	ptmaa	-0.49285	9.48145	6.34662	0.0117605	0.424419	FALSE
505	ENSDARG00000089750	12:16919411-16923162:-	si:dkey-26g8.5 [Source:ZFIN;Acc:ZDB-GENE-121214-19]	si:dkey-26g8.5	-1.62692	2.16193	6.34124	0.0117963	0.424419	FALSE
506	ENSDARG00000015793	7:38897836-38954874:+	cAMP responsive element binding protein 3-like 1 [Source:ZFIN;Acc:ZDB-GENE-030219-181]	creb3l1	-0.523195	4.94445	6.33995	0.0118048	0.424419	FALSE
507	ENSDARG00000011259	7:29312376-29341364:-	transient receptor potential cation channel, subfamily M, member 1a [Source:ZFIN;Acc:ZDB-GENE-070112-1372]	trpm1a	1.04562	2.07873	6.33816	0.0118167	0.424419	FALSE
508	ENSDARG00000058159	4:9360532-9389359:+	importin 8 [Source:ZFIN;Acc:ZDB-GENE-060503-3]	ipo8	0.471042	5.36182	6.33659	0.0118272	0.424419	FALSE
509	ENSDARG00000099187	10:7563755-7565074:+	purine-rich element binding protein G [Source:ZFIN;Acc:ZDB-GENE-070702-3]	purg	1.1416	1.3427	6.33618	0.01183	0.424419	FALSE
510	ENSDARG00000035910	12:16087077-16102422:+	zinc finger protein 281b [Source:ZFIN;Acc:ZDB-GENE-050220-1]	znf281b	-0.52859	6.19231	6.33262	0.0118537	0.424419	FALSE
511	ENSDARG00000099184	12:36109071-36161256:+	mitogen-activated protein kinase kinase 6 [Source:ZFIN;Acc:ZDB-GENE-010202-3]	map2k6	-0.356661	6.18267	6.3264	0.0118954	0.424419	FALSE
512	ENSDARG00000079280	1:33383644-33487375:+	dehydrogenase/reductase (SDR family) X-linked [Source:ZFIN;Acc:ZDB-GENE-060620-2]	dhrsx	0.470759	3.25753	6.31026	0.0120041	0.424419	FALSE
513	ENSDARG00000028306	11:3320598-3334250:-	peripherin [Source:ZFIN;Acc:ZDB-GENE-990415-207]	prph	0.334491	5.06756	6.30592	0.0120336	0.424419	FALSE
514	ENSDARG00000020191	11:30253968-30280958:+	protein phosphatase, EF-hand calcium binding domain 1 [Source:ZFIN;Acc:ZDB-GENE-080303-27]	ppef1	0.858016	0.325436	6.29721	0.0120928	0.424419	FALSE
515	ENSDARG00000005112	16:26774182-26802798:+	cadherin 17, LI cadherin (liver-intestine) [Source:ZFIN;Acc:ZDB-GENE-030910-3]	cdh17	0.449346	5.38448	6.29706	0.0120938	0.424419	FALSE
516	ENSDARG00000032959	25:8063455-8094080:+	potassium voltage-gated channel, Shaw-related subfamily, member 1b [Source:ZFIN;Acc:ZDB-GENE-080414-3]	kcnc1b	0.714135	1.58409	6.29441	0.0121119	0.424419	FALSE
517	ENSDARG00000101441	23:36460239-36488629:+	LIM domain and actin binding 1a [Source:ZFIN;Acc:ZDB-GENE-001120-1]	lima1a	-0.38673	6.31374	6.29382	0.0121159	0.424419	FALSE
518	ENSDARG00000016360	24:20941360-20956781:-	karyopherin alpha 1 (importin alpha 5) [Source:ZFIN;Acc:ZDB-GENE-091116-39]	kpna1	-0.28054	5.96892	6.29282	0.0121228	0.424419	FALSE
519	ENSDARG00000003035	14:12142813-12168897:+	heat shock protein 9 [Source:ZFIN;Acc:ZDB-GENE-030828-12]	hspa9	0.46646	8.08451	6.29166	0.0121307	0.424419	FALSE
520	ENSDARG00000073944	18:6039141-6083792:+	si:ch73-386h18.1 [Source:ZFIN;Acc:ZDB-GENE-050309-237]	si:ch73-386h18.1	-0.387367	7.12933	6.29074	0.012137	0.424419	FALSE
521	ENSDARG00000105408	16:16055484-16059808:+	NULL	BX248082.1	1.19613	0.876262	6.28933	0.0121467	0.424419	FALSE
522	ENSDARG00000077297	12:27213733-27229858:+	neighbor of brca1 gene 1a [Source:ZFIN;Acc:ZDB-GENE-030131-9112]	nbr1a	0.345662	5.06721	6.28909	0.0121483	0.424419	FALSE
523	ENSDARG00000094132	4:17310143-17326717:+	insulin-like growth factor 1 [Source:ZFIN;Acc:ZDB-GENE-010607-2]	igf1	1.019	0.72221	6.28774	0.0121576	0.424419	FALSE
524	ENSDARG00000025033	14:8594367-8616663:+	syntaxin 5A [Source:ZFIN;Acc:ZDB-GENE-040718-18]	stx5a	-0.354381	4.96965	6.28501	0.0121763	0.424419	FALSE
525	ENSDARG00000010481	22:14117078-14126065:+	basic leucine zipper and W2 domains 1a [Source:ZFIN;Acc:ZDB-GENE-030131-3951]	bzw1a	-0.400745	7.52949	6.28272	0.0121921	0.424419	FALSE
526	ENSDARG00000077407	19:34091552-34117056:-	si:dkey-184p18.2 [Source:ZFIN;Acc:ZDB-GENE-060503-55]	si:dkey-184p18.2	0.741367	3.41558	6.27976	0.0122125	0.424419	FALSE
527	ENSDARG00000090722	20:1412193-1421005:+	liver-enriched gene 1, tandem duplicate 1 [Source:ZFIN;Acc:ZDB-GENE-030131-1178]	leg1.1	0.683131	6.61672	6.26275	0.0123303	0.427164	FALSE
528	ENSDARG00000041779	20:40150612-40231379:+	triadin [Source:ZFIN;Acc:ZDB-GENE-041014-193]	trdn	0.411152	4.74082	6.26076	0.0123441	0.427164	FALSE
529	ENSDARG00000033965	24:25008211-25030243:-	nucleoporin 58 [Source:ZFIN;Acc:ZDB-GENE-040426-2326]	nup58	-0.357436	5.24242	6.25826	0.0123616	0.427164	FALSE
530	ENSDARG00000011740	19:10299002-10324573:-	U2 small nuclear RNA auxiliary factor 2b [Source:ZFIN;Acc:ZDB-GENE-040426-1881]	u2af2b	-0.352044	7.33679	6.25062	0.012415	0.4282	FALSE
531	ENSDARG00000094809	4:76575585-76588333:+	membrane-spanning 4-domains, subfamily A, member 17A.11 [Source:ZFIN;Acc:ZDB-GENE-050417-157]	ms4a17a.11	0.808144	3.74287	6.23679	0.0125123	0.430744	FALSE
532	ENSDARG00000075916	1:43988715-44001011:-	zgc:66472 [Source:ZFIN;Acc:ZDB-GENE-030131-5705]	zgc:66472	-0.376578	3.89763	6.22032	0.0126292	0.433952	FALSE
533	ENSDARG00000019614	6:37478765-37513133:-	jade family PHD finger 3 [Source:ZFIN;Acc:ZDB-GENE-030131-928]	jade3	-0.388406	5.03363	6.20681	0.012726	0.436456	FALSE
534	ENSDARG00000010773	1:45866692-45920632:-	patatin-like phospholipase domain containing 6 [Source:ZFIN;Acc:ZDB-GENE-050107-4]	pnpla6	0.352852	5.142	6.20093	0.0127683	0.437089	FALSE
535	ENSDARG00000006456	14:30359124-30366196:-	platelet-derived growth factor receptor-like [Source:ZFIN;Acc:ZDB-GENE-040426-901]	pdgfrl	0.372521	5.08122	6.19036	0.0128448	0.437997	FALSE
536	ENSDARG00000035993	9:12648705-12652984:-	small ubiquitin-like modifier 3b [Source:ZFIN;Acc:ZDB-GENE-040718-426]	sumo3b	-0.456261	6.80702	6.18853	0.0128581	0.437997	FALSE
537	ENSDARG00000073710	3:27606505-27642128:+	ubiquitin specific peptidase 7 (herpes virus-associated) [Source:ZFIN;Acc:ZDB-GENE-030131-3656]	usp7	-0.311392	6.15895	6.18542	0.0128807	0.437997	FALSE
538	ENSDARG00000035147	5:61475346-61504874:+	leucine-rich repeats and WD repeat domain containing 1 [Source:ZFIN;Acc:ZDB-GENE-030131-5335]	lrwd1	-0.473005	3.30529	6.17848	0.0129314	0.437997	FALSE
539	ENSDARG00000079188	11:33846440-33857911:-	neurexophilin 2b [Source:ZFIN;Acc:ZDB-GENE-090708-1]	nxph2b	0.955383	0.0930171	6.17822	0.0129333	0.437997	FALSE
540	ENSDARG00000042993	16:25080764-25085327:-	serine protease 1 [Source:ZFIN;Acc:ZDB-GENE-010131-7]	prss1	1.48811	3.12324	6.17457	0.0129599	0.437997	FALSE
541	ENSDARG00000006060	4:861444-890220:-	crystallin beta-gamma domain containing 1b [Source:ZFIN;Acc:ZDB-GENE-030131-7179]	crybg1b	0.296902	4.82065	6.17421	0.0129626	0.437997	FALSE
542	ENSDARG00000015495	1:18594146-18615063:-	Kruppel-like factor 3 (basic) [Source:ZFIN;Acc:ZDB-GENE-011116-1]	klf3	-0.429676	5.68614	6.162	0.0130524	0.440123	FALSE
543	ENSDARG00000038655	8:21588067-21676306:+	adherens junctions associated protein 1 [Source:ZFIN;Acc:ZDB-GENE-041210-353]	ajap1	0.897386	2.36829	6.15911	0.0130737	0.440123	FALSE
544	ENSDARG00000016010	4:22730795-22749553:-	nucleoporin 107 [Source:ZFIN;Acc:ZDB-GENE-041210-245]	nup107	-0.347714	6.0148	6.15584	0.0130979	0.440129	FALSE
545	ENSDARG00000015164	8:20438884-20450375:+	MAP kinase interacting serine/threonine kinase 2b [Source:ZFIN;Acc:ZDB-GENE-030829-2]	mknk2b	0.625616	5.67693	6.14166	0.0132033	0.440864	FALSE
546	ENSDARG00000029818	13:36526806-36535128:-	serine/arginine-rich splicing factor 5a [Source:ZFIN;Acc:ZDB-GENE-030131-7336]	srsf5a	-0.379438	8.36003	6.1415	0.0132045	0.440864	FALSE
547	ENSDARG00000032116	14:30413312-30425984:+	CCR4-NOT transcription complex, subunit 7 [Source:ZFIN;Acc:ZDB-GENE-061013-29]	cnot7	0.600835	1.7206	6.14111	0.0132075	0.440864	FALSE
548	ENSDARG00000057929	4:10003523-10012303:+	nuclear assembly factor 1 homolog (S. cerevisiae) [Source:ZFIN;Acc:ZDB-GENE-030131-4546]	naf1	-0.448307	3.47064	6.13963	0.0132185	0.440864	FALSE
549	ENSDARG00000090721	8:26859639-26864227:+	PR domain containing 2, with ZNF domain a [Source:ZFIN;Acc:ZDB-GENE-081104-139]	prdm2a	0.712915	2.81345	6.13539	0.0132503	0.440864	FALSE
550	ENSDARG00000068759	5:14477282-14521500:-	si:ch211-244o22.2 [Source:ZFIN;Acc:ZDB-GENE-030131-3271]	si:ch211-244o22.2	-0.420364	5.09541	6.13349	0.0132645	0.440864	FALSE
551	ENSDARG00000103634	12:43701777-43711918:-	si:ch73-329n5.6 [Source:NCBI gene;Acc:101883339]	CU914622.2	1.76632	2.62826	6.12467	0.0133308	0.441764	FALSE
552	ENSDARG00000042845	5:72087619-72093253:+	oxytocin [Source:ZFIN;Acc:ZDB-GENE-030407-1]	oxt	0.929259	0.601378	6.12187	0.0133519	0.441764	FALSE
553	ENSDARG00000003084	25:34887999-34911606:+	spire-type actin nucleation factor 2 [Source:ZFIN;Acc:ZDB-GENE-041114-29]	spire2	0.778357	1.12372	6.10677	0.0134665	0.441764	FALSE
554	ENSDARG00000077749	12:26221999-26383242:-	ubiquitin specific peptidase 54b [Source:ZFIN;Acc:ZDB-GENE-090828-3]	usp54b	0.939255	0.934116	6.10511	0.0134791	0.441764	FALSE
555	ENSDARG00000057648	8:15277874-15286309:+	deoxynucleotidyltransferase, terminal, interacting protein 2 [Source:ZFIN;Acc:ZDB-GENE-080513-5]	dnttip2	-0.327451	5.1442	6.10361	0.0134906	0.441764	FALSE
556	ENSDARG00000098880	18:9615147-9722291:+	piccolo presynaptic cytomatrix protein b [Source:ZFIN;Acc:ZDB-GENE-030131-8100]	pclob	0.752412	4.2139	6.10209	0.0135022	0.441764	FALSE
557	ENSDARG00000086450	25:18953575-18965502:+	thymine DNA glycosylase, tandem duplicate 2 [Source:ZFIN;Acc:ZDB-GENE-131121-30]	tdg.2	-0.51989	5.0964	6.10096	0.0135109	0.441764	FALSE
558	ENSDARG00000054447	11:43419809-43458612:+	solute carrier family 29 (equilibrative nucleoside transporter), member 1b [Source:ZFIN;Acc:ZDB-GENE-130415-4]	slc29a1b	0.636246	2.66653	6.10056	0.0135139	0.441764	FALSE
559	ENSDARG00000075163	5:42895592-42904329:-	chemokine (C-X-C motif) ligand 20 [Source:ZFIN;Acc:ZDB-GENE-111004-2]	cxcl20	0.633828	1.64876	6.0949	0.0135572	0.441764	FALSE
560	ENSDARG00000097733	11:25368296-25408896:-	NULL	CR932000.1	-0.364724	6.84939	6.09396	0.0135644	0.441764	FALSE
561	ENSDARG00000054137	20:37383034-37469640:+	adhesion G protein-coupled receptor G6 [Source:ZFIN;Acc:ZDB-GENE-041014-357]	adgrg6	0.541538	3.62309	6.08836	0.0136076	0.441764	FALSE
562	ENSDARG00000090185	25:26754578-26758253:-	si:dkeyp-73b11.8 [Source:ZFIN;Acc:ZDB-GENE-131120-176]	si:dkeyp-73b11.8	0.923286	3.38611	6.0865	0.0136219	0.441764	FALSE
563	ENSDARG00000115978	4:77561226-77561679:-	NULL	AL935186.9	-0.672639	6.00687	6.08292	0.0136495	0.441764	FALSE
564	ENSDARG00000026840	12:15477111-15561869:+	Rho GTPase activating protein 23b [Source:ZFIN;Acc:ZDB-GENE-081031-78]	arhgap23b	0.99496	1.01126	6.08275	0.0136508	0.441764	FALSE
565	ENSDARG00000036721	19:10831362-10845087:+	translocase of outer mitochondrial membrane 40 homolog, like [Source:ZFIN;Acc:ZDB-GENE-040426-2319]	tomm40l	-0.291772	5.3941	6.08233	0.0136541	0.441764	FALSE
566	ENSDARG00000042690	22:16038495-16042243:-	sphingosine-1-phosphate receptor 1 [Source:ZFIN;Acc:ZDB-GENE-001228-2]	s1pr1	-0.344442	6.22474	6.07291	0.0137271	0.443025	FALSE
567	ENSDARG00000018782	6:3280939-3319142:+	lysine (K)-specific demethylase 4A, genome duplicate a [Source:ZFIN;Acc:ZDB-GENE-110609-4]	kdm4aa	0.460874	3.69617	6.07105	0.0137415	0.443025	FALSE
568	ENSDARG00000089637	14:35409323-35414559:-	ribonuclease H2, subunit C [Source:ZFIN;Acc:ZDB-GENE-030131-2469]	rnaseh2c	-0.356706	4.17917	6.0631	0.0138035	0.444239	FALSE
569	ENSDARG00000062002	11:25403561-25408636:+	activity-dependent neuroprotector homeobox a [Source:ZFIN;Acc:ZDB-GENE-061215-112]	adnpa	-0.364172	6.76418	6.05527	0.0138648	0.444539	FALSE
570	ENSDARG00000089806	12:16634442-16636627:-	si:dkey-239j18.3 [Source:ZFIN;Acc:ZDB-GENE-121214-39]	si:dkey-239j18.3	-1.05349	4.80702	6.05455	0.0138705	0.444539	FALSE
571	ENSDARG00000100938	5:53009083-53067934:+	histidine triad nucleotide binding protein 2 [Source:ZFIN;Acc:ZDB-GENE-070410-139]	hint2	0.384848	3.35132	6.05261	0.0138858	0.444539	FALSE
572	ENSDARG00000104431	5:8111350-8171625:-	solute carrier family 1 (glial high affinity glutamate transporter), member 3a [Source:ZFIN;Acc:ZDB-GENE-030131-2159]	slc1a3a	-0.56494	5.50135	6.03469	0.0140274	0.447386	FALSE
573	ENSDARG00000097721	25:37331128-37337143:+	NULL	CU207301.3	0.445431	3.00882	6.03434	0.0140302	0.447386	FALSE
574	ENSDARG00000017107	20:32437396-32446406:-	nuclear receptor subfamily 2, group E, member 1 [Source:ZFIN;Acc:ZDB-GENE-040801-127]	nr2e1	-0.514356	3.82333	6.03158	0.0140522	0.447386	FALSE
575	ENSDARG00000020761	11:13524504-13533782:+	arrestin domain containing 2 [Source:ZFIN;Acc:ZDB-GENE-030131-7146]	arrdc2	0.689929	4.89542	6.02557	0.0141001	0.447386	FALSE
576	ENSDARG00000055120	17:32622931-32631514:+	cathepsin Ba [Source:ZFIN;Acc:ZDB-GENE-040426-2650]	ctsba	-0.672807	6.66025	6.02123	0.0141348	0.447386	FALSE
577	ENSDARG00000021046	15:35933094-35944902:+	rhomboid domain containing 1 [Source:ZFIN;Acc:ZDB-GENE-050417-85]	rhbdd1	0.764605	1.81253	6.02074	0.0141387	0.447386	FALSE
578	ENSDARG00000093687	5:40200818-40210447:-	si:dkey-193c22.1 [Source:ZFIN;Acc:ZDB-GENE-030131-7957]	si:dkey-193c22.1	0.858515	1.93524	6.01983	0.014146	0.447386	FALSE
579	ENSDARG00000052923	21:13383413-13432544:+	zgc:113162 [Source:ZFIN;Acc:ZDB-GENE-050522-530]	zgc:113162	0.526205	2.67858	6.01436	0.0141899	0.447611	FALSE
580	ENSDARG00000019950	9:13229585-13251327:+	calcium responsive transcription factor [Source:ZFIN;Acc:ZDB-GENE-070912-172]	carf	0.489047	4.2358	6.01285	0.0142021	0.447611	FALSE
581	ENSDARG00000059711	5:50869091-50899688:+	nucleolar protein 6 (RNA-associated) [Source:ZFIN;Acc:ZDB-GENE-030131-6294]	nol6	-0.310217	4.99547	6.0085	0.0142371	0.447943	FALSE
582	ENSDARG00000062376	5:23283890-23317477:-	neuroligin 3b [Source:ZFIN;Acc:ZDB-GENE-060526-197]	nlgn3b	0.437424	4.78313	6.00399	0.0142736	0.448318	FALSE
583	ENSDARG00000038909	2:25124498-25129409:+	male-specific lethal 2 homolog a (Drosophila) [Source:ZFIN;Acc:ZDB-GENE-070912-449]	msl2a	-0.452502	4.79829	5.99201	0.0143708	0.449033	FALSE
584	ENSDARG00000090830	5:60518611-60687619:+	transmembrane protein 132E [Source:ZFIN;Acc:ZDB-GENE-120926-3]	tmem132e	-0.359092	6.08869	5.98899	0.0143954	0.449033	FALSE
585	ENSDARG00000007081	22:20406410-20419660:-	protein inhibitor of activated STAT, 4a [Source:ZFIN;Acc:ZDB-GENE-040426-2734]	pias4a	-0.301202	6.05141	5.98577	0.0144218	0.449033	FALSE
586	ENSDARG00000070220	4:5741733-5744457:+	POU class 3 homeobox 2a [Source:ZFIN;Acc:ZDB-GENE-980526-139]	pou3f2a	-0.369743	4.9098	5.98521	0.0144263	0.449033	FALSE
587	ENSDARG00000056414	6:32394502-32411727:-	ubiquitin specific peptidase 1 [Source:ZFIN;Acc:ZDB-GENE-030131-726]	usp1	-0.381603	5.59013	5.98267	0.0144471	0.449033	FALSE
588	ENSDARG00000010144	2:26179096-26209425:+	phospholipid phosphatase related 3a [Source:ZFIN;Acc:ZDB-GENE-070912-555]	plppr3a	-0.421321	6.30765	5.98137	0.0144578	0.449033	FALSE
589	ENSDARG00000052182	6:296130-342216:+	RNA binding fox-1 homolog 2 [Source:ZFIN;Acc:ZDB-GENE-040426-2464]	rbfox2	-0.313522	7.0895	5.98009	0.0144683	0.449033	FALSE
590	ENSDARG00000074508	11:11595973-11625630:-	si:dkey-28e7.3 [Source:ZFIN;Acc:ZDB-GENE-141215-28]	si:dkey-28e7.3	0.553254	3.25131	5.97026	0.0145491	0.450777	FALSE
591	ENSDARG00000037747	1:8662530-8670486:+	fascin actin-bundling protein 1b [Source:ZFIN;Acc:ZDB-GENE-120507-1]	fscn1b	0.77973	2.6239	5.9663	0.0145818	0.451024	FALSE
592	ENSDARG00000087224	1:22236489-22370660:-	si:ch73-380n15.2 [Source:ZFIN;Acc:ZDB-GENE-090313-161]	si:ch73-380n15.2	1.13255	0.631666	5.96304	0.0146089	0.451098	FALSE
593	ENSDARG00000004789	22:14445713-14739491:-	low density lipoprotein receptor-related protein 1Ba [Source:ZFIN;Acc:ZDB-GENE-050208-608]	lrp1ba	1.04243	0.68671	5.95153	0.0147046	0.452569	FALSE
594	ENSDARG00000089361	10:2587234-2595731:+	wu:fb59d01 [Source:ZFIN;Acc:ZDB-GENE-030131-1098]	wu:fb59d01	0.788171	2.5744	5.95135	0.014706	0.452569	FALSE
595	ENSDARG00000078847	18:14671789-14677936:-	si:dkey-238o13.4 [Source:ZFIN;Acc:ZDB-GENE-070705-403]	si:dkey-238o13.4	-0.769196	3.99932	5.94716	0.014741	0.452883	FALSE
596	ENSDARG00000078734	8:20250484-20291922:-	myosin IF [Source:ZFIN;Acc:ZDB-GENE-081104-506]	myo1f	0.578957	2.05702	5.94085	0.0147939	0.453746	FALSE
597	ENSDARG00000017168	10:43797130-43808197:+	nuclear receptor subfamily 2, group F, member 1b [Source:ZFIN;Acc:ZDB-GENE-040426-1438]	nr2f1b	-0.417583	4.1895	5.93378	0.0148534	0.454037	FALSE
598	ENSDARG00000092660	6:9568149-9581949:-	cytochrome P450, family 27, subfamily C, polypeptide 1 [Source:ZFIN;Acc:ZDB-GENE-080204-68]	cyp27c1	-0.470271	3.38292	5.93327	0.0148577	0.454037	FALSE
599	ENSDARG00000042525	5:67390115-67441054:+	early B cell factor 2 [Source:ZFIN;Acc:ZDB-GENE-990715-11]	ebf2	-0.686722	5.61401	5.93087	0.0148779	0.454037	FALSE
600	ENSDARG00000041530	8:47152704-47206399:-	peptidylprolyl isomerase H (cyclophilin H) [Source:ZFIN;Acc:ZDB-GENE-040625-127]	ppih	-0.450652	4.64771	5.92468	0.0149303	0.454291	FALSE
601	ENSDARG00000043012	2:54364273-54387550:-	N-ethylmaleimide-sensitive factor attachment protein, gamma b [Source:ZFIN;Acc:ZDB-GENE-040718-171]	napgb	0.568687	3.77415	5.91883	0.0149799	0.454291	FALSE
602	ENSDARG00000104826	10:21789954-21820133:+	protocadherin 1 gamma c 5 [Source:ZFIN;Acc:ZDB-GENE-041118-16]	pcdh1gc5	0.755965	3.99876	5.91679	0.0149973	0.454291	FALSE
603	ENSDARG00000100971	15:12273947-12319134:-	FXYD domain containing ion transport regulator 6 [Source:ZFIN;Acc:ZDB-GENE-030131-5919]	fxyd6	0.979415	1.466	5.91612	0.015003	0.454291	FALSE
604	ENSDARG00000005827	17:34244345-34254233:+	eukaryotic translation initiation factor 2, subunit 1 alpha a [Source:ZFIN;Acc:ZDB-GENE-030131-526]	eif2s1a	-0.342513	5.81997	5.90871	0.0150662	0.454291	FALSE
605	ENSDARG00000007430	5:63509761-63515210:-	PR domain containing 12b [Source:ZFIN;Acc:ZDB-GENE-041114-172]	prdm12b	-0.592454	4.67475	5.90825	0.0150701	0.454291	FALSE
606	ENSDARG00000040041	24:35536664-35561672:-	minichromosome maintenance complex component 4 [Source:ZFIN;Acc:ZDB-GENE-030131-9544]	mcm4	-0.476996	7.03948	5.90444	0.0151028	0.454291	FALSE
607	ENSDARG00000004712	9:51427826-51436377:-	T-box, brain, 1b [Source:ZFIN;Acc:ZDB-GENE-000323-1]	tbr1b	-0.37357	4.31841	5.90425	0.0151044	0.454291	FALSE
608	ENSDARG00000040110	12:16452575-16479291:+	kinesin family member 20Bb [Source:ZFIN;Acc:ZDB-GENE-030131-9684]	kif20bb	-0.362613	4.79921	5.90361	0.0151099	0.454291	FALSE
609	ENSDARG00000018351	5:2815021-2852285:+	4-hydroxyphenylpyruvate dioxygenase a [Source:ZFIN;Acc:ZDB-GENE-040426-986]	hpda	0.72372	2.97901	5.89778	0.01516	0.454507	FALSE
610	ENSDARG00000012399	21:26522571-26531535:+	adenylosuccinate synthase, like [Source:ZFIN;Acc:ZDB-GENE-020419-28]	adssl	-0.339391	6.20632	5.8878	0.0152461	0.454507	FALSE
611	ENSDARG00000062423	9:24208533-24212884:+	zgc:153901 [Source:ZFIN;Acc:ZDB-GENE-060929-820]	zgc:153901	-0.611915	2.00637	5.88584	0.0152631	0.454507	FALSE
612	ENSDARG00000056764	18:21273749-21401401:+	HYDIN, axonemal central pair apparatus protein [Source:ZFIN;Acc:ZDB-GENE-050419-219]	hydin	0.606752	2.25852	5.88392	0.0152798	0.454507	FALSE
613	ENSDARG00000103554	21:4766244-4849056:-	notch 1a [Source:ZFIN;Acc:ZDB-GENE-990415-173]	notch1a	-0.526272	6.8871	5.88056	0.0153089	0.454507	FALSE
614	ENSDARG00000045560	4:17726841-17793152:-	myosin binding protein C, slow type [Source:ZFIN;Acc:ZDB-GENE-041114-196]	mybpc1	0.810617	3.3009	5.87775	0.0153334	0.454507	FALSE
615	ENSDARG00000105098	6:24055421-24066676:-	down-regulator of transcription 1 [Source:ZFIN;Acc:ZDB-GENE-061013-797]	dr1	-0.333173	5.82886	5.87731	0.0153372	0.454507	FALSE
616	ENSDARG00000079977	11:29999414-30090019:+	Nance-Horan syndrome b (congenital cataracts and dental anomalies) [Source:ZFIN;Acc:ZDB-GENE-090617-2]	nhsb	0.597154	4.536	5.87675	0.0153422	0.454507	FALSE
617	ENSDARG00000031929	14:33270387-33278084:-	START domain containing 14 [Source:ZFIN;Acc:ZDB-GENE-040426-963]	stard14	-0.559575	3.79771	5.87387	0.0153672	0.454507	FALSE
618	ENSDARG00000002758	16:10841163-10863041:+	death effector domain-containing 1 [Source:ZFIN;Acc:ZDB-GENE-000616-2]	dedd1	0.637232	4.00639	5.87112	0.0153913	0.454507	FALSE
619	ENSDARG00000059075	18:5843583-5850683:-	NIP7, nucleolar pre-rRNA processing protein [Source:ZFIN;Acc:ZDB-GENE-050522-256]	nip7	-0.46957	3.62821	5.869	0.0154098	0.454507	FALSE
620	ENSDARG00000027009	19:40861853-40898600:+	zgc:85777 [Source:ZFIN;Acc:ZDB-GENE-040426-2210]	zgc:85777	0.372961	4.91019	5.86836	0.0154154	0.454507	FALSE
621	ENSDARG00000016496	24:21514283-21539344:+	cyclin-dependent kinase 8 [Source:ZFIN;Acc:ZDB-GENE-030903-2]	cdk8	-0.341696	5.15333	5.86026	0.0154865	0.455868	FALSE
622	ENSDARG00000030490	17:38566717-38599022:+	spectrin, beta, erythrocytic [Source:ZFIN;Acc:ZDB-GENE-000906-1]	sptb	0.285267	6.24078	5.84837	0.0155915	0.456288	FALSE
623	ENSDARG00000010571	24:17345521-17364456:+	enhancer of zeste 2 polycomb repressive complex 2 subunit [Source:ZFIN;Acc:ZDB-GENE-041111-259]	ezh2	-0.556363	5.71977	5.84623	0.0156105	0.456288	FALSE
624	ENSDARG00000075858	1:29281764-29391034:+	family with sequence similarity 155, member A [Source:ZFIN;Acc:ZDB-GENE-090313-34]	fam155a	0.775924	0.669825	5.84121	0.0156551	0.456288	FALSE
625	ENSDARG00000102679	4:76403698-76413981:+	si:ch73-158p21.7 [Source:NCBI gene;Acc:100331388]	FP074874.1	0.553247	2.29522	5.84094	0.0156575	0.456288	FALSE
626	ENSDARG00000078527	16:29455974-29480335:-	leucine rich repeat and Ig domain containing 4b [Source:ZFIN;Acc:ZDB-GENE-091214-3]	lingo4b	0.714197	1.8851	5.83148	0.0157419	0.456288	FALSE
627	ENSDARG00000000567	3:38762891-38783951:-	zinc finger protein 281a [Source:ZFIN;Acc:ZDB-GENE-131126-34]	znf281a	-0.52311	5.92187	5.83084	0.0157476	0.456288	FALSE
628	ENSDARG00000074927	17:2130018-2150984:+	BUB1 mitotic checkpoint serine/threonine kinase Bb [Source:ZFIN;Acc:ZDB-GENE-030829-51]	bub1bb	-0.466155	4.55131	5.8279	0.015774	0.456288	FALSE
629	ENSDARG00000071570	22:10232527-10262441:+	si:dkeyp-87e7.4 [Source:ZFIN;Acc:ZDB-GENE-030131-6208]	si:dkeyp-87e7.4	-0.367848	5.51167	5.82054	0.0158401	0.456288	FALSE
630	ENSDARG00000015123	22:5667371-5682494:-	deoxyribonuclease 1 like 4, tandem duplicate 1 [Source:ZFIN;Acc:ZDB-GENE-040808-35]	dnase1l4.1	-0.489277	5.63051	5.81517	0.0158885	0.456288	FALSE
631	ENSDARG00000016318	14:34064249-34065937:+	mediator complex subunit 7 [Source:ZFIN;Acc:ZDB-GENE-030131-4823]	med7	-0.377272	4.43178	5.81372	0.0159017	0.456288	FALSE
632	ENSDARG00000091631	16:27543308-27558896:+	si:ch211-197h24.6 [Source:ZFIN;Acc:ZDB-GENE-030131-1361]	si:ch211-197h24.6	-0.412532	5.55756	5.81249	0.0159127	0.456288	FALSE
633	ENSDARG00000062720	10:20920364-21054059:-	protocadherin 1a [Source:ZFIN;Acc:ZDB-GENE-091116-32]	pcdh1a	0.602004	3.89355	5.81126	0.0159239	0.456288	FALSE
634	ENSDARG00000101645	4:72797711-72850636:+	myelin regulatory factor like [Source:ZFIN;Acc:ZDB-GENE-180312-1]	myrfl	0.788738	0.295149	5.80939	0.0159409	0.456288	FALSE
635	ENSDARG00000104713	12:48634927-48656276:+	zgc:165653 [Source:ZFIN;Acc:ZDB-GENE-070620-24]	zgc:165653	0.578817	1.3563	5.8064	0.0159679	0.456288	FALSE
636	ENSDARG00000027689	3:16687830-16719244:-	polymerase (DNA directed), delta 1, catalytic subunit [Source:ZFIN;Acc:ZDB-GENE-060429-1]	pold1	-0.395137	5.69049	5.80041	0.0160224	0.456288	FALSE
637	ENSDARG00000057826	8:13190314-13211527:-	si:ch73-61d6.3 [Source:ZFIN;Acc:ZDB-GENE-091204-109]	si:ch73-61d6.3	0.499395	2.83748	5.79159	0.016103	0.456288	FALSE
638	ENSDARG00000078473	11:38540138-38554394:-	nuclear casein kinase and cyclin-dependent kinase substrate 1a [Source:ZFIN;Acc:ZDB-GENE-040912-175]	nucks1a	-0.354088	8.81055	5.78862	0.0161303	0.456288	FALSE
639	ENSDARG00000010792	13:14915344-14929236:-	cell division cycle 25B [Source:ZFIN;Acc:ZDB-GENE-000330-5]	cdc25b	-0.482153	4.97992	5.78567	0.0161574	0.456288	FALSE
640	ENSDARG00000009524	23:43770149-43787147:+	ring finger protein 150b [Source:ZFIN;Acc:ZDB-GENE-050417-470]	rnf150b	0.475579	4.15313	5.78202	0.0161909	0.456288	FALSE
641	ENSDARG00000008100	7:38315647-38340674:-	solute carrier family 7 (neutral amino acid transporter light chain, asc system), member 10a [Source:ZFIN;Acc:ZDB-GENE-080116-1]	slc7a10a	0.637947	4.79302	5.7816	0.0161948	0.456288	FALSE
642	ENSDARG00000101695	4:46842926-47096170:-	si:dkey-26m3.3 [Source:ZFIN;Acc:ZDB-GENE-070705-445]	si:dkey-26m3.3	0.834082	0.199256	5.78128	0.0161978	0.456288	FALSE
643	ENSDARG00000044431	6:3693441-3708386:+	peptidylprolyl isomerase G (cyclophilin G) [Source:ZFIN;Acc:ZDB-GENE-040426-2822]	ppig	-0.296731	5.94376	5.77614	0.0162452	0.456288	FALSE
644	ENSDARG00000053106	1:38362348-38374799:+	centrosomal protein 44 [Source:ZFIN;Acc:ZDB-GENE-060929-392]	cep44	-0.58918	1.86377	5.77417	0.0162634	0.456288	FALSE
645	ENSDARG00000030155	8:18010568-18036639:+	single stranded DNA binding protein 3b [Source:ZFIN;Acc:ZDB-GENE-040426-2801]	ssbp3b	-0.357858	7.04095	5.77305	0.0162737	0.456288	FALSE
646	ENSDARG00000053481	17:45030407-45040813:-	ectonucleoside triphosphate diphosphohydrolase 5a [Source:ZFIN;Acc:ZDB-GENE-100419-1]	entpd5a	0.783653	2.47868	5.77078	0.0162948	0.456288	FALSE
647	ENSDARG00000074390	16:46649469-46664465:-	transmembrane protein 176l.4 [Source:ZFIN;Acc:ZDB-GENE-030131-3532]	tmem176l.4	0.527381	5.77488	5.76762	0.0163241	0.456288	FALSE
648	ENSDARG00000054259	18:38213778-38245062:-	N-acetyltransferase 10 [Source:ZFIN;Acc:ZDB-GENE-040426-1543]	nat10	-0.313881	5.04361	5.76378	0.0163598	0.456288	FALSE
649	ENSDARG00000037905	3:33773156-33901483:-	calcium channel, voltage-dependent, P/Q type, alpha 1A subunit, a [Source:ZFIN;Acc:ZDB-GENE-040724-26]	cacna1aa	0.70957	4.21604	5.75994	0.0163956	0.456288	FALSE
650	ENSDARG00000095831	16:4010967-4031386:-	si:ch211-175f12.2 [Source:ZFIN;Acc:ZDB-GENE-110411-220]	si:ch211-175f12.2	1.18877	0.522255	5.75762	0.0164173	0.456288	FALSE
651	ENSDARG00000012820	21:11958758-11970199:-	NOP56 ribonucleoprotein homolog [Source:ZFIN;Acc:ZDB-GENE-040109-1]	nop56	-0.318036	7.3499	5.75638	0.0164289	0.456288	FALSE
652	ENSDARG00000070278	1:20063502-20068155:-	methyltransferase like 14 [Source:ZFIN;Acc:ZDB-GENE-040426-2328]	mettl14	-0.446531	4.14765	5.7559	0.0164334	0.456288	FALSE
653	ENSDARG00000055678	20:26407758-26467454:-	A kinase (PRKA) anchor protein 12b [Source:ZFIN;Acc:ZDB-GENE-030131-9753]	akap12b	-0.382221	8.2916	5.75092	0.01648	0.456288	FALSE
654	ENSDARG00000045306	24:24961899-24983047:-	solute carrier family 51, alpha subunit [Source:ZFIN;Acc:ZDB-GENE-040912-10]	slc51a	0.84679	0.991591	5.75061	0.0164829	0.456288	FALSE
655	ENSDARG00000025972	14:33507608-33513079:+	malignant T cell amplified sequence 1 [Source:ZFIN;Acc:ZDB-GENE-040426-957]	mcts1	-0.325088	5.53467	5.74788	0.0165086	0.456288	FALSE
656	ENSDARG00000098158	14:52323322-52354463:+	carboxypeptidase X (M14 family), member 1b [Source:ZFIN;Acc:ZDB-GENE-141212-305]	cpxm1b	0.562972	2.83421	5.74737	0.0165134	0.456288	FALSE
657	ENSDARG00000020465	5:24873196-24882360:-	EWS RNA-binding protein 1b [Source:ZFIN;Acc:ZDB-GENE-030131-1600]	ewsr1b	-0.364454	8.40155	5.74642	0.0165223	0.456288	FALSE
658	ENSDARG00000068096	5:30414250-30418636:-	activating transcription factor 5a [Source:ZFIN;Acc:ZDB-GENE-060526-205]	atf5a	0.557109	4.11661	5.74536	0.0165323	0.456288	FALSE
659	ENSDARG00000099280	4:5868034-5910043:+	UTP20 small subunit (SSU) processome component [Source:ZFIN;Acc:ZDB-GENE-080225-38]	utp20	-0.326082	5.01995	5.74441	0.0165412	0.456288	FALSE
660	ENSDARG00000070337	23:36178104-36190988:+	homeobox C1a [Source:ZFIN;Acc:ZDB-GENE-000822-2]	hoxc1a	-0.41289	4.67763	5.73872	0.0165949	0.456288	FALSE
661	ENSDARG00000007315	4:16857722-16876336:-	thymopoietin a [Source:ZFIN;Acc:ZDB-GENE-030131-6003]	tmpoa	-0.417565	5.43483	5.73716	0.0166097	0.456288	FALSE
662	ENSDARG00000054031	1:26071869-26096572:+	MAX dimerization protein 4 [Source:ZFIN;Acc:ZDB-GENE-050208-44]	mxd4	0.477967	3.53087	5.73638	0.016617	0.456288	FALSE
663	ENSDARG00000033901	10:37500234-37784024:+	musashi RNA-binding protein 2a [Source:ZFIN;Acc:ZDB-GENE-030826-25]	msi2a	0.419936	3.94037	5.73374	0.016642	0.456288	FALSE
664	ENSDARG00000079985	4:17572495-17629444:-	nuclear receptor interacting protein 2 [Source:ZFIN;Acc:ZDB-GENE-030131-9425]	nrip2	0.641344	3.03617	5.73192	0.0166592	0.456288	FALSE
665	ENSDARG00000029722	1:38169512-38171787:-	high mobility group box 2a [Source:ZFIN;Acc:ZDB-GENE-051120-126]	hmgb2a	-0.495742	9.97819	5.72968	0.0166805	0.456288	FALSE
666	ENSDARG00000075904	1:54088563-54107321:-	regulatory factor X, 1b (influences HLA class II expression) [Source:ZFIN;Acc:ZDB-GENE-041008-101]	rfx1b	0.392126	4.02606	5.72656	0.0167101	0.456288	FALSE
667	ENSDARG00000014083	6:41452979-41461390:+	WD repeat domain 82 [Source:ZFIN;Acc:ZDB-GENE-030131-333]	wdr82	-0.357221	5.94512	5.71998	0.016773	0.456288	FALSE
668	ENSDARG00000010936	16:28629242-28658341:-	ATP-binding cassette, sub-family B (MDR/TAP), member 4 [Source:ZFIN;Acc:ZDB-GENE-080204-52]	abcb4	0.775452	2.22992	5.71761	0.0167956	0.456288	FALSE
669	ENSDARG00000079251	10:22381802-22478129:+	neuroligin 2b [Source:ZFIN;Acc:ZDB-GENE-090918-3]	nlgn2b	0.584065	2.8906	5.71267	0.0168429	0.456288	FALSE
670	ENSDARG00000062139	13:13945218-14004546:+	eukaryotic translation initiation factor 2-alpha kinase 3 [Source:ZFIN;Acc:ZDB-GENE-050414-2]	eif2ak3	0.365407	4.53649	5.71248	0.0168447	0.456288	FALSE
671	ENSDARG00000063310	19:7309050-7406933:-	oxidation resistance 1b [Source:ZFIN;Acc:ZDB-GENE-030131-2438]	oxr1b	0.547673	3.82586	5.70993	0.0168692	0.456288	FALSE
672	ENSDARG00000077751	23:24954951-24971463:+	nucleolar protein 9 [Source:ZFIN;Acc:ZDB-GENE-070629-1]	nol9	-0.344873	5.1758	5.70445	0.0169219	0.456288	FALSE
673	ENSDARG00000076796	14:33070284-33177997:-	discs, large homolog 3 (Drosophila) [Source:ZFIN;Acc:ZDB-GENE-050208-93]	dlg3	0.271898	5.61846	5.70435	0.0169229	0.456288	FALSE
674	ENSDARG00000037879	3:41917499-41926869:+	LFNG O-fucosylpeptide 3-beta-N-acetylglucosaminyltransferase [Source:ZFIN;Acc:ZDB-GENE-980605-16]	lfng	-0.511846	7.16311	5.70278	0.0169381	0.456288	FALSE
675	ENSDARG00000060298	13:36800334-36844945:-	ninein (GSK3B interacting protein) [Source:ZFIN;Acc:ZDB-GENE-070725-1]	nin	-0.68244	4.42308	5.7022	0.0169437	0.456288	FALSE
676	ENSDARG00000115956	13:1542493-1552927:+	NULL	CABZ01044281.1	0.502162	6.67063	5.69818	0.0169825	0.456288	FALSE
677	ENSDARG00000029252	6:3716666-3728694:+	Sjogren syndrome antigen B (autoantigen La) [Source:ZFIN;Acc:ZDB-GENE-030131-223]	ssb	-0.279543	6.35013	5.69766	0.0169875	0.456288	FALSE
678	ENSDARG00000032264	11:1551603-1574656:+	v-myb avian myeloblastosis viral oncogene homolog-like 2b [Source:ZFIN;Acc:ZDB-GENE-041007-1]	mybl2b	-0.556818	5.07001	5.69698	0.0169942	0.456288	FALSE
679	ENSDARG00000076075	11:25181886-25213689:-	myosin, heavy chain 7B, cardiac muscle, beta a [Source:ZFIN;Acc:ZDB-GENE-100914-2]	myh7ba	0.687745	2.2234	5.69401	0.017023	0.456288	FALSE
680	ENSDARG00000005179	17:38738840-38778901:-	D-glutamate cyclase [Source:ZFIN;Acc:ZDB-GENE-070725-6]	dglucy	0.646099	3.09622	5.692	0.0170424	0.456288	FALSE
681	ENSDARG00000117427	14:19553010-19554957:-	NULL	AL772373.1	0.706482	0.306784	5.69084	0.0170536	0.456288	FALSE
682	ENSDARG00000104767	23:33777519-33901337:+	inactive dipeptidyl peptidase 10-like [Source:NCBI gene;Acc:101886435]	CR381531.2	0.980019	1.12527	5.68973	0.0170644	0.456288	FALSE
683	ENSDARG00000035606	5:19477555-19488134:+	aldehyde dehydrogenase 3 family, member B2 [Source:ZFIN;Acc:ZDB-GENE-060531-79]	aldh3b2	1.12426	1.05825	5.68595	0.0171013	0.456288	FALSE
684	ENSDARG00000076838	2:42228741-42234561:-	apolipoprotein M [Source:ZFIN;Acc:ZDB-GENE-010605-5]	apom	0.527495	7.20257	5.68581	0.0171027	0.456288	FALSE
685	ENSDARG00000034588	3:22242269-22316844:+	sodium channel, voltage-gated, type IV, alpha, b [Source:ZFIN;Acc:ZDB-GENE-051201-1]	scn4ab	0.571792	3.78664	5.68455	0.0171149	0.456288	FALSE
686	ENSDARG00000060756	11:42062067-42099645:-	abhydrolase domain containing 6a [Source:ZFIN;Acc:ZDB-GENE-090925-1]	abhd6a	-0.819487	3.44504	5.68315	0.0171286	0.456288	FALSE
687	ENSDARG00000095135	4:73472272-73488406:-	si:ch73-266f23.1 [Source:ZFIN;Acc:ZDB-GENE-110913-180]	si:ch73-266f23.1	-0.439493	2.69624	5.68084	0.0171512	0.456288	FALSE
688	ENSDARG00000099865	21:3166519-3175724:+	heterogeneous nuclear ribonucleoprotein A/Bb [Source:ZFIN;Acc:ZDB-GENE-040426-2516]	hnrnpabb	-0.36884	9.26556	5.67859	0.0171732	0.456288	FALSE
689	ENSDARG00000038312	5:1833741-1869982:-	RNA terminal phosphate cyclase-like 1 [Source:ZFIN;Acc:ZDB-GENE-040930-11]	rcl1	-0.314629	4.14763	5.66994	0.0172581	0.456909	FALSE
690	ENSDARG00000110069	22:25991130-26005894:-	platelet-derived growth factor alpha polypeptide a [Source:ZFIN;Acc:ZDB-GENE-030918-2]	pdgfaa	-0.526285	3.18936	5.66897	0.0172676	0.456909	FALSE
691	ENSDARG00000033099	7:14393059-14446512:-	kinesin family member 7 [Source:ZFIN;Acc:ZDB-GENE-050307-1]	kif7	-0.380971	4.18812	5.66857	0.0172715	0.456909	FALSE
692	ENSDARG00000079873	1:8601935-8610564:+	si:ch211-160d14.6 [Source:ZFIN;Acc:ZDB-GENE-121214-93]	si:ch211-160d14.6	0.701251	1.69154	5.6616	0.0173403	0.457885	FALSE
693	ENSDARG00000098999	15:6968631-6976921:-	si:ch73-311h14.2 [Source:ZFIN;Acc:ZDB-GENE-030131-1610]	si:ch73-311h14.2	-0.33024	4.23519	5.65824	0.0173736	0.457885	FALSE
694	ENSDARG00000070256	3:35849392-35865040:-	SUZ12, polycomb repressive complex 2 subunit a [Source:ZFIN;Acc:ZDB-GENE-040801-36]	suz12a	-0.39528	5.05384	5.65407	0.0174149	0.457885	FALSE
695	ENSDARG00000070800	19:22341811-22346603:-	zgc:109744 [Source:ZFIN;Acc:ZDB-GENE-050809-146]	zgc:109744	-0.475365	3.72468	5.65235	0.017432	0.457885	FALSE
696	ENSDARG00000002217	14:48932235-48939560:-	short coiled-coil protein b [Source:ZFIN;Acc:ZDB-GENE-041010-41]	scocb	0.397762	5.74342	5.65218	0.0174337	0.457885	FALSE
697	ENSDARG00000013379	25:10602193-10630592:-	protein phosphatase 6, regulatory subunit 3 [Source:ZFIN;Acc:ZDB-GENE-030131-3251]	ppp6r3	-0.267559	6.91416	5.64217	0.0175335	0.459846	FALSE
698	ENSDARG00000030616	3:24072720-24093144:-	nuclear factor, erythroid 2-like 1a [Source:ZFIN;Acc:ZDB-GENE-040630-5]	nfe2l1a	0.635059	2.10351	5.63836	0.0175717	0.460186	FALSE
699	ENSDARG00000076169	21:21743599-21754630:+	polymerase (DNA-directed), delta 3, accessory subunit [Source:ZFIN;Acc:ZDB-GENE-060512-59]	pold3	-0.32297	4.52349	5.63387	0.0176167	0.460706	FALSE
700	ENSDARG00000039497	13:27000382-27038407:-	coiled-coil domain containing 85A [Source:ZFIN;Acc:ZDB-GENE-080220-55]	ccdc85a	0.75468	1.7368	5.62568	0.0176992	0.461352	FALSE
701	ENSDARG00000099099	4:76838989-76891899:+	NULL	CABZ01015815.1	0.730569	2.862	5.62357	0.0177205	0.461352	FALSE
702	ENSDARG00000092493	14:6615564-6626374:+	si:dkeyp-44a8.2 [Source:ZFIN;Acc:ZDB-GENE-070705-542]	si:dkeyp-44a8.2	0.396615	5.98385	5.62255	0.0177308	0.461352	FALSE
703	ENSDARG00000052942	17:45737992-45775010:+	asparaginase homolog (S. cerevisiae) [Source:ZFIN;Acc:ZDB-GENE-070820-14]	aspg	0.764825	3.57465	5.62141	0.0177424	0.461352	FALSE
704	ENSDARG00000092283	24:27470097-27473771:-	CX chemokine ligand 34b, duplicate 11 [Source:ZFIN;Acc:ZDB-GENE-091204-33]	cxl34b.11	0.745043	1.80265	5.61464	0.017811	0.462369	FALSE
705	ENSDARG00000005128	9:29671553-29679172:+	ribonuclease H2, subunit B [Source:ZFIN;Acc:ZDB-GENE-040426-1090]	rnaseh2b	-0.393557	4.55093	5.6097	0.0178613	0.462369	FALSE
706	ENSDARG00000052536	5:56950861-56964547:-	TIA1 cytotoxic granule-associated RNA binding protein [Source:ZFIN;Acc:ZDB-GENE-030131-1506]	tia1	-0.381008	7.20342	5.60281	0.0179316	0.462369	FALSE
707	ENSDARG00000036161	14:38849432-38850933:+	heterogeneous nuclear ribonucleoprotein A0, like [Source:ZFIN;Acc:ZDB-GENE-030131-618]	hnrnpa0l	-0.441207	9.79487	5.60219	0.0179381	0.462369	FALSE
708	ENSDARG00000093156	23:21473103-21474476:+	si:ch73-21g5.7 [Source:ZFIN;Acc:ZDB-GENE-081104-260]	si:ch73-21g5.7	-1.06559	5.02467	5.59655	0.0179958	0.462369	FALSE
709	ENSDARG00000014041	8:29635968-29652415:+	SWI/SNF-related, matrix-associated actin-dependent regulator of chromatin, subfamily a, containing DEAD/H box 1 a [Source:ZFIN;Acc:ZDB-GENE-050522-499]	smarcad1a	-0.323659	5.4718	5.59414	0.0180207	0.462369	FALSE
710	ENSDARG00000019529	20:43648369-43689779:+	poly (ADP-ribose) polymerase 1 [Source:ZFIN;Acc:ZDB-GENE-030131-3955]	parp1	-0.344002	6.75475	5.59344	0.0180279	0.462369	FALSE
711	ENSDARG00000042793	17:30843881-30855792:+	tripeptidyl peptidase I [Source:ZFIN;Acc:ZDB-GENE-030131-6654]	tpp1	0.414977	5.0169	5.59119	0.018051	0.462369	FALSE
712	ENSDARG00000053194	14:33264303-33268494:+	PDZ domain containing 11 [Source:ZFIN;Acc:ZDB-GENE-040426-2544]	pdzd11	-0.293592	5.42663	5.59023	0.0180609	0.462369	FALSE
713	ENSDARG00000089643	5:58850626-58939460:-	melanoma cell adhesion molecule a [Source:ZFIN;Acc:ZDB-GENE-090218-29]	mcama	-0.39428	6.03301	5.58995	0.0180638	0.462369	FALSE
714	ENSDARG00000109715	12:25894539-25916530:-	synuclein, gamma b (breast cancer-specific protein 1) [Source:ZFIN;Acc:ZDB-GENE-050522-235]	sncgb	0.509341	5.85384	5.58701	0.0180942	0.462369	FALSE
715	ENSDARG00000113660	4:47736069-47764985:+	si:ch211-196f19.1 [Source:ZFIN;Acc:ZDB-GENE-081103-47]	si:ch211-196f19.1	0.73482	0.955379	5.58579	0.0181067	0.462369	FALSE
716	ENSDARG00000104326	21:25181003-25183430:+	si:dkey-183i3.9 [Source:ZFIN;Acc:ZDB-GENE-141216-302]	si:dkey-183i3.9	0.599738	1.42901	5.58545	0.0181103	0.462369	FALSE
717	ENSDARG00000075795	2:31830183-31833347:-	nucleolar protein 7 [Source:ZFIN;Acc:ZDB-GENE-030131-9100]	nol7	-0.362275	4.94086	5.57405	0.0182286	0.46474	FALSE
718	ENSDARG00000055901	16:27734872-27749172:-	STEAP family member 4 [Source:ZFIN;Acc:ZDB-GENE-070424-244]	steap4	0.650154	2.76612	5.563	0.0183439	0.465132	FALSE
719	ENSDARG00000007196	6:22326624-22334059:+	ribonucleic acid export 1 [Source:ZFIN;Acc:ZDB-GENE-040426-1029]	rae1	-0.331906	5.47649	5.5609	0.018366	0.465132	FALSE
720	ENSDARG00000012485	6:60125033-60139655:+	aurora kinase A [Source:ZFIN;Acc:ZDB-GENE-040801-161]	aurka	-0.447332	4.4701	5.55999	0.0183755	0.465132	FALSE
721	ENSDARG00000088835	7:24049776-24068953:+	embryonal Fyn-associated substrate [Source:ZFIN;Acc:ZDB-GENE-030131-1658]	efs	-0.319892	5.73989	5.55884	0.0183876	0.465132	FALSE
722	ENSDARG00000062650	9:22780901-22802172:+	replication timing regulatory factor 1 [Source:ZFIN;Acc:ZDB-GENE-030131-3406]	rif1	-0.313831	6.091	5.55451	0.0184332	0.465132	FALSE
723	ENSDARG00000098433	6:18524444-18531760:-	UTP6, small subunit (SSU) processome component, homolog (yeast) [Source:ZFIN;Acc:ZDB-GENE-040426-769]	utp6	-0.350484	4.69978	5.55421	0.0184363	0.465132	FALSE
724	ENSDARG00000031496	14:4796168-4814464:+	adaptor related protein complex 1 associated regulatory protein [Source:ZFIN;Acc:ZDB-GENE-130530-580]	ap1ar	-0.34791	3.9427	5.55207	0.0184588	0.465132	FALSE
725	ENSDARG00000004328	16:4654333-4686245:+	lin-28 homolog A [Source:HGNC Symbol;Acc:HGNC:15986]	LIN28A	-1.12581	0.528795	5.55201	0.0184594	0.465132	FALSE
726	ENSDARG00000104396	6:18388327-18400623:-	tripartite motif containing 25 [Source:ZFIN;Acc:ZDB-GENE-040426-797]	trim25	0.614732	2.42192	5.55073	0.018473	0.465132	FALSE
727	ENSDARG00000078310	25:16646113-16688641:+	cat eye syndrome chromosome region, candidate 2 [Source:ZFIN;Acc:ZDB-GENE-131121-533]	cecr2	-0.377034	4.68746	5.54526	0.0185308	0.46594	FALSE
728	ENSDARG00000071460	24:38155830-38191962:+	si:ch211-234p6.5 [Source:ZFIN;Acc:ZDB-GENE-060503-692]	si:ch211-234p6.5	0.632248	2.51238	5.54186	0.0185668	0.46594	FALSE
729	ENSDARG00000109358	4:23223881-23408029:+	thyrotropin releasing hormone degrading enzyme, tandem duplicate 2 [Source:ZFIN;Acc:ZDB-GENE-070705-89]	trhde.2	0.730604	2.06568	5.53676	0.018621	0.46594	FALSE
730	ENSDARG00000018621	19:663796-677713:-	solute carrier family 6 (neutral amino acid transporter), member 19a, tandem duplicate 1 [Source:ZFIN;Acc:ZDB-GENE-070620-2]	slc6a19a.1	1.15351	0.59077	5.53653	0.0186235	0.46594	FALSE
731	ENSDARG00000093201	5:17848665-17876709:-	si:dkey-112e17.1 [Source:ZFIN;Acc:ZDB-GENE-060526-193]	si:dkey-112e17.1	0.834354	0.347126	5.53568	0.0186325	0.46594	FALSE
732	ENSDARG00000111690	4:16323970-16347126:+	NULL	BX322608.1	1.23262	0.679822	5.52667	0.0187287	0.466597	FALSE
733	ENSDARG00000117464	17:23222177-23232294:+	si:ch211-195b21.5 [Source:NCBI gene;Acc:563381]	AL935174.5	-0.289398	5.30436	5.52006	0.0187996	0.466597	FALSE
734	ENSDARG00000057586	19:22062202-22074081:+	spalt-like transcription factor 3b [Source:ZFIN;Acc:ZDB-GENE-030131-9140]	sall3b	-0.286589	4.70557	5.5128	0.0188778	0.466597	FALSE
735	ENSDARG00000075455	23:40452157-40466398:+	SOGA family member 3b [Source:ZFIN;Acc:ZDB-GENE-081022-198]	soga3b	0.473354	3.31252	5.51066	0.0189009	0.466597	FALSE
736	ENSDARG00000030364	19:46812272-46957968:-	angiopoietin 1 [Source:ZFIN;Acc:ZDB-GENE-010817-1]	angpt1	-0.453144	2.81893	5.51045	0.0189032	0.466597	FALSE
737	ENSDARG00000101942	15:14630690-14642186:-	si:dkey-260j18.2 [Source:ZFIN;Acc:ZDB-GENE-030131-3956]	si:dkey-260j18.2	-0.460549	5.53302	5.5041	0.0189719	0.466597	FALSE
738	ENSDARG00000076414	8:46939391-47088528:+	espin [Source:ZFIN;Acc:ZDB-GENE-081105-173]	espn	0.993108	0.61506	5.50352	0.0189783	0.466597	FALSE
739	ENSDARG00000006782	21:22960735-23017478:-	retinoblastoma 1 [Source:ZFIN;Acc:ZDB-GENE-040428-1]	rb1	-0.32907	5.0416	5.50327	0.018981	0.466597	FALSE
740	ENSDARG00000099039	9:250724-264173:-	poly(rC) binding protein 2 [Source:ZFIN;Acc:ZDB-GENE-030131-563]	pcbp2	-0.312085	7.4632	5.50138	0.0190015	0.466597	FALSE
741	ENSDARG00000060893	19:35496282-35596207:-	collagen, type VIII, alpha 2 [Source:ZFIN;Acc:ZDB-GENE-060503-488]	col8a2	0.807277	4.53591	5.5012	0.0190035	0.466597	FALSE
742	ENSDARG00000089967	25:19560647-19574146:-	si:ch211-59o9.10 [Source:ZFIN;Acc:ZDB-GENE-101206-1]	si:ch211-59o9.10	-0.489956	4.3204	5.49814	0.0190367	0.466597	FALSE
743	ENSDARG00000069135	7:71503356-71508989:+	protein phosphatase 1, regulatory subunit 15A [Source:ZFIN;Acc:ZDB-GENE-030131-4408]	ppp1r15a	0.333554	4.41205	5.49735	0.0190453	0.466597	FALSE
744	ENSDARG00000104436	3:49559261-49566364:-	zgc:153426 [Source:ZFIN;Acc:ZDB-GENE-060929-220]	zgc:153426	1.75489	4.0842	5.4973	0.0190459	0.466597	FALSE
745	ENSDARG00000010791	1:54013457-54026352:+	deltaA [Source:ZFIN;Acc:ZDB-GENE-980526-29]	dla	-0.669417	6.26415	5.49676	0.0190517	0.466597	FALSE
746	ENSDARG00000097485	17:43595692-43613566:+	cilia and flagella associated protein 99 [Source:ZFIN;Acc:ZDB-GENE-161107-1]	cfap99	-0.475889	3.05279	5.4935	0.0190873	0.466597	FALSE
747	ENSDARG00000009123	20:33969430-33976937:-	selectin E [Source:ZFIN;Acc:ZDB-GENE-041014-221]	sele	-0.588314	2.0757	5.49307	0.019092	0.466597	FALSE
748	ENSDARG00000062518	8:43736072-43775820:-	unc-51 like autophagy activating kinase 1a [Source:ZFIN;Acc:ZDB-GENE-080723-31]	ulk1a	0.491003	2.19534	5.49301	0.0190927	0.466597	FALSE
749	ENSDARG00000007099	9:46405587-46415847:-	connexin 43.4 [Source:ZFIN;Acc:ZDB-GENE-990415-38]	cx43.4	-0.533655	7.22102	5.48727	0.0191554	0.466682	FALSE
750	ENSDARG00000004753	6:13458257-13498745:-	myosin light chain kinase b [Source:ZFIN;Acc:ZDB-GENE-041111-150]	mylkb	1.00908	1.80735	5.48668	0.0191619	0.466682	FALSE
751	ENSDARG00000005004	25:35474987-35524166:-	solute carrier family 5 (sodium/monocarboxylate cotransporter), member 12 [Source:ZFIN;Acc:ZDB-GENE-040426-1343]	slc5a12	1.72879	0.717735	5.48569	0.0191728	0.466682	FALSE
752	ENSDARG00000063054	4:9555280-9586713:-	SH3 and multiple ankyrin repeat domains 3b [Source:ZFIN;Acc:ZDB-GENE-041210-74]	shank3b	0.607979	2.53414	5.47995	0.0192358	0.467234	FALSE
753	ENSDARG00000038695	2:37123338-37134198:-	ELAV like RNA binding protein 1a [Source:ZFIN;Acc:ZDB-GENE-990415-245]	elavl1a	-0.330946	7.85271	5.47897	0.0192466	0.467234	FALSE
754	ENSDARG00000021959	8:20488322-20491779:+	zgc:101100 [Source:ZFIN;Acc:ZDB-GENE-040801-82]	zgc:101100	-0.696516	2.55804	5.47224	0.0193209	0.467889	FALSE
755	ENSDARG00000035163	5:58836354-58840971:-	transmembrane protein 136b [Source:ZFIN;Acc:ZDB-GENE-040718-455]	tmem136b	1.13322	0.563949	5.46977	0.0193482	0.467889	FALSE
756	ENSDARG00000071021	17:23681086-23709347:-	3'-phosphoadenosine 5'-phosphosulfate synthase 2a [Source:ZFIN;Acc:ZDB-GENE-061110-85]	papss2a	0.75323	3.59979	5.46859	0.0193613	0.467889	FALSE
757	ENSDARG00000053455	3:33420214-33422738:-	coiled-coil domain containing 103 [Source:ZFIN;Acc:ZDB-GENE-040718-253]	ccdc103	-0.699387	1.09853	5.46695	0.0193794	0.467889	FALSE
758	ENSDARG00000008805	17:49313504-49339681:-	origin recognition complex, subunit 3 [Source:ZFIN;Acc:ZDB-GENE-030131-6247]	orc3	-0.371164	4.09748	5.46496	0.0194015	0.467889	FALSE
759	ENSDARG00000075380	3:19336286-19355200:+	KRI1 homolog [Source:ZFIN;Acc:ZDB-GENE-040915-3]	kri1	-0.280396	4.80692	5.45891	0.0194688	0.468296	FALSE
760	ENSDARG00000034855	7:22981441-23006732:+	cyclin B3 [Source:ZFIN;Acc:ZDB-GENE-060929-684]	ccnb3	-0.397127	4.44065	5.45883	0.0194696	0.468296	FALSE
761	ENSDARG00000030087	5:37032038-37038083:+	nuclear factor of kappa light polypeptide gene enhancer in B-cells inhibitor, beta [Source:ZFIN;Acc:ZDB-GENE-070705-529]	nfkbib	0.290195	6.09548	5.45377	0.0195262	0.468719	FALSE
762	ENSDARG00000039435	13:23728176-23756700:-	regulator of G protein signaling 17 [Source:ZFIN;Acc:ZDB-GENE-040718-229]	rgs17	0.488577	2.81639	5.45151	0.0195514	0.468719	FALSE
763	ENSDARG00000014274	21:25206289-25213616:-	replication factor C (activator 1) 2 [Source:ZFIN;Acc:ZDB-GENE-050306-29]	rfc2	-0.444639	4.46384	5.44939	0.0195752	0.468719	FALSE
764	ENSDARG00000033614	5:39706345-39805874:-	RasGEF domain family, member 1Ba [Source:ZFIN;Acc:ZDB-GENE-030131-5783]	rasgef1ba	-0.272987	5.26493	5.44598	0.0196134	0.468719	FALSE
765	ENSDARG00000053517	17:43039463-43287290:-	echinoderm microtubule associated protein like 5 [Source:HGNC Symbol;Acc:HGNC:18197]	EML5	0.633341	3.57185	5.44372	0.0196388	0.468719	FALSE
766	ENSDARG00000036840	11:11515778-11518469:-	keratin 15 [Source:ZFIN;Acc:ZDB-GENE-040426-2931]	krt15	-0.438554	6.57674	5.44287	0.0196483	0.468719	FALSE
767	ENSDARG00000017314	22:7439186-7447391:+	chymotrypsin like elastase family member 1 [Source:HGNC Symbol;Acc:HGNC:3308]	CELA1 (1 of many)	0.820333	1.25896	5.44124	0.0196667	0.468719	FALSE
768	ENSDARG00000000068	12:33484458-33537126:+	solute carrier family 9, subfamily A (NHE3, cation proton antiporter 3), member 3 regulator 1a [Source:ZFIN;Acc:ZDB-GENE-031006-7]	slc9a3r1a	0.44903	3.562	5.4388	0.0196941	0.468762	FALSE
769	ENSDARG00000086458	25:5015019-5033064:+	histone deacetylase 10 [Source:ZFIN;Acc:ZDB-GENE-030131-5464]	hdac10	0.731736	3.63805	5.43136	0.0197783	0.470152	FALSE
770	ENSDARG00000030267	5:67980187-67993086:-	general transcription factor IIIAa [Source:ZFIN;Acc:ZDB-GENE-041006-1]	gtf3aa	-0.428213	2.86572	5.42782	0.0198185	0.470495	FALSE
771	ENSDARG00000117485	1:40693323-40705186:+	NULL	FO681323.1	-0.551238	3.46796	5.42478	0.0198529	0.470703	FALSE
772	ENSDARG00000103949	19:26937543-26943936:-	zinc finger and BTB domain containing 12, tandem duplicate 1 [Source:ZFIN;Acc:ZDB-GENE-060503-875]	zbtb12.1	1.86413	0.232702	5.4173	0.0199382	0.471508	FALSE
773	ENSDARG00000024314	18:17600570-17611849:+	homocysteine-inducible, endoplasmic reticulum stress-inducible, ubiquitin-like domain member 1 [Source:ZFIN;Acc:ZDB-GENE-050913-47]	herpud1	0.432527	4.77615	5.41727	0.0199385	0.471508	FALSE
774	ENSDARG00000030781	10:43999263-44017665:-	acyl-CoA dehydrogenase short chain [Source:ZFIN;Acc:ZDB-GENE-040808-64]	acads	0.285991	4.90377	5.40836	0.0200406	0.472637	FALSE
775	ENSDARG00000078186	3:55487261-55537096:-	testis expressed 2 [Source:ZFIN;Acc:ZDB-GENE-070615-7]	tex2	0.467394	4.82068	5.40592	0.0200686	0.472637	FALSE
776	ENSDARG00000015292	5:30986512-30995108:+	ubiquitin-conjugating enzyme E2G 1a (UBC7 homolog, yeast) [Source:ZFIN;Acc:ZDB-GENE-030131-6065]	ube2g1a	-0.317556	5.55955	5.40476	0.020082	0.472637	FALSE
777	ENSDARG00000098746	14:4151374-4161770:+	dehydrogenase/reductase (SDR family) member 13 like 1 [Source:ZFIN;Acc:ZDB-GENE-040426-1907]	dhrs13l1	0.430634	4.3928	5.40234	0.0201098	0.472637	FALSE
778	ENSDARG00000060771	14:31668510-31715412:-	MAP7 domain containing 3 [Source:ZFIN;Acc:ZDB-GENE-121129-3]	map7d3	-0.319655	5.64366	5.40184	0.0201155	0.472637	FALSE
779	ENSDARG00000039034	13:46177478-46180510:+	MARCKS-like 1a [Source:ZFIN;Acc:ZDB-GENE-040426-2146]	marcksl1a	-0.272475	8.46975	5.39438	0.0202018	0.472932	FALSE
780	ENSDARG00000068213	8:44295983-44298964:-	frizzled class receptor 10 [Source:ZFIN;Acc:ZDB-GENE-990415-220]	fzd10	-0.396795	5.28753	5.39274	0.0202207	0.472932	FALSE
781	ENSDARG00000035470	5:31640881-31689911:-	SH3-domain GRB2-like endophilin B2b [Source:ZFIN;Acc:ZDB-GENE-040426-833]	sh3glb2b	-0.2969	4.9192	5.39236	0.0202251	0.472932	FALSE
782	ENSDARG00000030756	3:54591218-54607166:-	DNA (cytosine-5-)-methyltransferase 1 [Source:ZFIN;Acc:ZDB-GENE-990714-15]	dnmt1	-0.372383	6.72799	5.39065	0.0202449	0.472932	FALSE
783	ENSDARG00000054155	10:40821804-40826657:-	proliferating cell nuclear antigen [Source:ZFIN;Acc:ZDB-GENE-000210-8]	pcna	-0.469978	8.46543	5.38957	0.0202574	0.472932	FALSE
784	ENSDARG00000111240	10:36784756-36793412:-	dehydrogenase/reductase (SDR family) member 13a, tandem duplicate 2 [Source:ZFIN;Acc:ZDB-GENE-040912-69]	dhrs13a.2	-0.695803	5.16269	5.37991	0.02037	0.473872	FALSE
785	ENSDARG00000017444	25:7954140-7974494:-	histidine ammonia-lyase [Source:ZFIN;Acc:ZDB-GENE-070410-5]	hal	1.27338	1.8749	5.37964	0.0203731	0.473872	FALSE
786	ENSDARG00000007217	21:34814444-34843004:+	WD repeat domain 55 [Source:ZFIN;Acc:ZDB-GENE-040924-7]	wdr55	-0.500137	3.34216	5.37944	0.0203755	0.473872	FALSE
787	ENSDARG00000015628	14:28464736-28469244:+	proteasome 26S subunit, non-ATPase 10 [Source:ZFIN;Acc:ZDB-GENE-050112-1]	psmd10	-0.418736	3.80214	5.373	0.0204508	0.475019	FALSE
788	ENSDARG00000062325	25:14165447-14366077:+	SH3 and multiple ankyrin repeat domains 2 [Source:ZFIN;Acc:ZDB-GENE-061207-58]	shank2	0.846708	2.352	5.36565	0.0205371	0.47611	FALSE
789	ENSDARG00000003113	23:25946448-25976656:-	adenosine deaminase [Source:ZFIN;Acc:ZDB-GENE-040718-393]	ada	0.417091	4.84605	5.36457	0.0205498	0.47611	FALSE
790	ENSDARG00000025391	7:7477398-7493758:-	prefoldin subunit 2 [Source:ZFIN;Acc:ZDB-GENE-060519-27]	pfdn2	-0.270936	5.86948	5.35768	0.0206312	0.477391	FALSE
791	ENSDARG00000074084	22:9522971-9538071:+	striatin interacting protein 1 [Source:ZFIN;Acc:ZDB-GENE-040426-2927]	strip1	-0.260156	5.66391	5.35032	0.0207184	0.478803	FALSE
792	ENSDARG00000019995	17:50564070-50586135:+	bone morphogenetic protein 4 [Source:ZFIN;Acc:ZDB-GENE-980528-2059]	bmp4	-0.335813	4.46339	5.34695	0.0207586	0.479124	FALSE
793	ENSDARG00000055639	5:30759232-30770807:+	RuvB-like AAA ATPase 2 [Source:ZFIN;Acc:ZDB-GENE-030109-1]	ruvbl2	-0.312233	5.86703	5.34363	0.0207981	0.479432	FALSE
794	ENSDARG00000076121	10:24709967-24724388:-	sphingomyelin phosphodiesterase 1, acid lysosomal [Source:ZFIN;Acc:ZDB-GENE-110411-222]	smpd1	0.38912	3.77309	5.33153	0.020943	0.481586	FALSE
795	ENSDARG00000061424	12:28946708-28975705:-	zinc finger protein 646 [Source:ZFIN;Acc:ZDB-GENE-160627-3]	znf646	-0.330801	5.59964	5.32953	0.020967	0.481586	FALSE
796	ENSDARG00000040926	18:23868650-24023013:-	nuclear receptor subfamily 2, group F, member 2 [Source:ZFIN;Acc:ZDB-GENE-990415-252]	nr2f2	-0.257634	7.42199	5.32473	0.0210249	0.481586	FALSE
797	ENSDARG00000045580	4:16349042-16354292:-	lumican [Source:ZFIN;Acc:ZDB-GENE-040625-24]	lum	-0.330395	6.7807	5.32222	0.0210552	0.481586	FALSE
798	ENSDARG00000006074	8:21114338-21133119:+	uridine-cytidine kinase 2a [Source:ZFIN;Acc:ZDB-GENE-030131-7158]	uck2a	-0.277957	5.10945	5.31675	0.0211214	0.481586	FALSE
799	ENSDARG00000017634	20:34084331-34090740:-	phosducin b [Source:ZFIN;Acc:ZDB-GENE-031023-2]	pdcb	1.76273	2.13404	5.31533	0.0211386	0.481586	FALSE
800	ENSDARG00000031438	25:7670683-7676816:+	potassium inwardly-rectifying channel, subfamily J, member 11, like [Source:ZFIN;Acc:ZDB-GENE-050222-2]	kcnj11l	0.558053	3.15212	5.31532	0.0211387	0.481586	FALSE
801	ENSDARG00000074761	8:3701042-3773374:-	BICD family like cargo adaptor 1 [Source:ZFIN;Acc:ZDB-GENE-091204-439]	bicdl1	1.12133	0.433957	5.31456	0.021148	0.481586	FALSE
802	ENSDARG00000060668	22:38159823-38168571:+	transmembrane 4 L six family member 18 [Source:ZFIN;Acc:ZDB-GENE-050208-690]	tm4sf18	1.23026	1.02033	5.31392	0.0211557	0.481586	FALSE
803	ENSDARG00000040535	10:8298984-8358396:-	chondroitin sulfate N-acetylgalactosaminyltransferase 1a [Source:ZFIN;Acc:ZDB-GENE-121129-1]	csgalnact1a	0.581959	2.8206	5.31301	0.0211668	0.481586	FALSE
804	ENSDARG00000026476	5:24510619-24517768:-	cytotoxic granule-associated RNA binding protein 1, like [Source:ZFIN;Acc:ZDB-GENE-030131-2167]	tia1l	-0.321539	7.16808	5.31181	0.0211814	0.481586	FALSE
805	ENSDARG00000101438	18:18475674-18524624:-	lon peptidase 2, peroxisomal [Source:ZFIN;Acc:ZDB-GENE-041212-1]	lonp2	0.385666	4.45386	5.30861	0.0212202	0.481784	FALSE
806	ENSDARG00000104435	23:39854566-39941025:+	si:ch73-217b7.1 [Source:ZFIN;Acc:ZDB-GENE-050208-210]	si:ch73-217b7.1	0.460257	3.25272	5.30452	0.0212701	0.481784	FALSE
807	ENSDARG00000093469	3:14571813-14606118:+	zinc finger protein 653 [Source:ZFIN;Acc:ZDB-GENE-071116-3]	znf653	0.515586	2.09601	5.30442	0.0212713	0.481784	FALSE
808	ENSDARG00000040633	18:11506561-11549906:+	protein arginine methyltransferase 8 [Source:HGNC Symbol;Acc:HGNC:5188]	PRMT8	0.897194	0.283584	5.29799	0.0213501	0.481784	FALSE
809	ENSDARG00000074524	3:36904039-36944749:-	contactin associated protein 1 [Source:ZFIN;Acc:ZDB-GENE-030916-2]	cntnap1	0.988247	1.65782	5.29723	0.0213593	0.481784	FALSE
810	ENSDARG00000074572	23:44078929-44110756:+	zgc:56304 [Source:ZFIN;Acc:ZDB-GENE-040426-2698]	zgc:56304	-0.361224	7.36204	5.29707	0.0213613	0.481784	FALSE
811	ENSDARG00000091561	4:49969199-49987980:-	si:dkey-156k2.4 [Source:ZFIN;Acc:ZDB-GENE-110913-8]	si:dkey-156k2.4	0.996525	0.395819	5.29599	0.0213745	0.481784	FALSE
812	ENSDARG00000036695	23:35981839-36003441:-	calcium binding and coiled-coil domain 1a [Source:ZFIN;Acc:ZDB-GENE-030131-6911]	calcoco1a	0.435564	4.64768	5.29264	0.0214157	0.482116	FALSE
813	ENSDARG00000063036	14:8127893-8249334:+	pleckstrin and Sec7 domain containing 2 [Source:ZFIN;Acc:ZDB-GENE-030131-3033]	psd2	-0.367569	5.00018	5.28716	0.0214832	0.482772	FALSE
814	ENSDARG00000101407	23:46191873-46201008:-	transglutaminase 1 like 4 [Source:ZFIN;Acc:ZDB-GENE-050913-29]	tgm1l4	-1.0677	3.37477	5.28581	0.0214999	0.482772	FALSE
815	ENSDARG00000061994	5:19337108-19383694:+	acetyl-CoA carboxylase beta [Source:ZFIN;Acc:ZDB-GENE-060526-132]	acacb	0.370908	5.21289	5.28386	0.021524	0.482772	FALSE
816	ENSDARG00000076262	16:32559821-32563092:+	POU class 3 homeobox 2b [Source:ZFIN;Acc:ZDB-GENE-980526-370]	pou3f2b	-0.32392	6.00056	5.27708	0.0216079	0.48406	FALSE
817	ENSDARG00000063299	4:11375894-11450040:+	piccolo presynaptic cytomatrix protein a [Source:ZFIN;Acc:ZDB-GENE-030131-8115]	pcloa	0.582189	4.89656	5.2733	0.021655	0.48452	FALSE
818	ENSDARG00000098940	7:38315664-38336413:+	NULL	BX323855.1	0.605132	3.52616	5.26849	0.0217149	0.484632	FALSE
819	ENSDARG00000078748	15:29085955-29091807:+	si:ch211-137a8.4 [Source:ZFIN;Acc:ZDB-GENE-030131-3742]	si:ch211-137a8.4	-0.407113	8.68497	5.267	0.0217335	0.484632	FALSE
820	ENSDARG00000044485	23:38940700-38952596:+	spalt-like transcription factor 4 [Source:ZFIN;Acc:ZDB-GENE-060328-2]	sall4	-0.430892	4.64655	5.26153	0.0218018	0.484632	FALSE
821	ENSDARG00000087873	6:43438074-43449013:-	2-epi-5-epi-valiolone synthase [Source:ZFIN;Acc:ZDB-GENE-131121-365]	eevs	1.08694	3.8372	5.26115	0.0218066	0.484632	FALSE
822	ENSDARG00000076239	7:8890366-8961941:-	si:ch211-74f19.2 [Source:ZFIN;Acc:ZDB-GENE-160114-78]	si:ch211-74f19.2	-0.431465	4.51909	5.25719	0.0218563	0.484632	FALSE
823	ENSDARG00000036094	7:33882597-33949246:-	protein inhibitor of activated STAT, 1a [Source:ZFIN;Acc:ZDB-GENE-120727-5]	pias1a	0.458847	4.14164	5.25563	0.0218759	0.484632	FALSE
824	ENSDARG00000098899	1:59555936-59567685:-	zmp:0000001082 [Source:ZFIN;Acc:ZDB-GENE-140106-42]	zmp:0000001082	0.62901	0.929407	5.25527	0.0218804	0.484632	FALSE
825	ENSDARG00000005704	8:25308003-25329967:-	EPS8-like 3b [Source:ZFIN;Acc:ZDB-GENE-040426-1335]	eps8l3b	0.984253	1.78854	5.25452	0.0218899	0.484632	FALSE
826	ENSDARG00000014626	12:5708400-5711920:+	distal-less homeobox 3b [Source:ZFIN;Acc:ZDB-GENE-980526-280]	dlx3b	-0.323205	5.13327	5.25361	0.0219013	0.484632	FALSE
827	ENSDARG00000038687	13:22717366-22735547:+	nuclear factor of kappa light polypeptide gene enhancer in B-cells 2 (p49/p100) [Source:ZFIN;Acc:ZDB-GENE-030131-6701]	nfkb2	0.403546	4.50467	5.25036	0.0219423	0.484632	FALSE
828	ENSDARG00000063001	14:44860335-44963865:+	ATPase phospholipid transporting 8A1 [Source:ZFIN;Acc:ZDB-GENE-060929-36]	atp8a1	0.795854	1.03312	5.24962	0.0219516	0.484632	FALSE
829	ENSDARG00000077855	19:1934433-1948236:-	zinc and ring finger 2a [Source:ZFIN;Acc:ZDB-GENE-070820-15]	znrf2a	0.781716	2.28241	5.24573	0.0220006	0.484635	FALSE
830	ENSDARG00000041072	6:34823721-34838413:-	mesoderm induction early response 1a, transcriptional regulator [Source:ZFIN;Acc:ZDB-GENE-030131-409]	mier1a	-0.495245	4.80184	5.24541	0.0220048	0.484635	FALSE
831	ENSDARG00000014517	16:11965371-11986321:-	ubiquitin specific peptidase 5 (isopeptidase T) [Source:ZFIN;Acc:ZDB-GENE-040426-2584]	usp5	-0.274182	7.14935	5.24198	0.0220482	0.485007	FALSE
832	ENSDARG00000055698	13:23669659-23735251:+	pecanex 2 [Source:ZFIN;Acc:ZDB-GENE-090312-150]	pcnx2	0.445045	4.21552	5.23432	0.0221454	0.485822	FALSE
833	ENSDARG00000038703	13:23017498-23031803:-	hexokinase domain containing 1 [Source:ZFIN;Acc:ZDB-GENE-030131-9801]	hkdc1	0.482457	2.71018	5.23305	0.0221617	0.485822	FALSE
834	ENSDARG00000009169	5:42951852-42962707:+	MOB kinase activator 1Ba [Source:ZFIN;Acc:ZDB-GENE-040426-919]	mob1ba	-0.30768	5.22537	5.23279	0.022165	0.485822	FALSE
835	ENSDARG00000101072	14:48734794-48765262:-	CCR4-NOT transcription complex, subunit 6b [Source:ZFIN;Acc:ZDB-GENE-071004-97]	cnot6b	0.47587	3.21248	5.22985	0.0222025	0.486061	FALSE
836	ENSDARG00000010442	1:52130164-52137313:+	ring finger protein 11a [Source:ZFIN;Acc:ZDB-GENE-040426-1277]	rnf11a	0.446493	3.87459	5.22271	0.0222938	0.487478	FALSE
837	ENSDARG00000087443	17:14692808-14705075:-	protein tyrosine phosphatase type IVA, member 2a [Source:ZFIN;Acc:ZDB-GENE-040930-1]	ptp4a2a	-0.277375	6.21209	5.21837	0.0223495	0.487827	FALSE
838	ENSDARG00000057691	15:16072080-16076518:-	serine/arginine-rich splicing factor 1a [Source:ZFIN;Acc:ZDB-GENE-040426-1950]	srsf1a	-0.348124	8.11596	5.21676	0.0223702	0.487827	FALSE
839	ENSDARG00000091831	6:57436314-57476465:-	DEAD (Asp-Glu-Ala-Asp) box polypeptide 27 [Source:ZFIN;Acc:ZDB-GENE-031001-8]	ddx27	-0.294468	5.05268	5.21118	0.0224421	0.487827	FALSE
840	ENSDARG00000090767	12:3981346-3992839:-	si:ch211-136m16.8 [Source:ZFIN;Acc:ZDB-GENE-121214-301]	si:ch211-136m16.8	0.58632	1.43452	5.20991	0.0224585	0.487827	FALSE
841	ENSDARG00000051876	25:22643954-22704233:+	Usher syndrome 1C [Source:ZFIN;Acc:ZDB-GENE-060312-41]	ush1c	0.985828	1.4453	5.20976	0.0224604	0.487827	FALSE
842	ENSDARG00000104786	14:14224730-14534457:+	neuroligin 3a [Source:ZFIN;Acc:ZDB-GENE-071219-1]	nlgn3a	0.476426	3.94675	5.20773	0.0224867	0.487827	FALSE
843	ENSDARG00000054562	11:41981959-41984487:+	hairy and enhancer of split-related 15, tandem duplicate 1 [Source:ZFIN;Acc:ZDB-GENE-030707-2]	her15.1	-0.568826	4.72411	5.2009	0.0225752	0.487827	FALSE
844	ENSDARG00000078155	8:23753273-23776399:-	innate immunity activator a [Source:ZFIN;Acc:ZDB-GENE-081105-161]	inavaa	-0.433735	3.97844	5.19718	0.0226236	0.487827	FALSE
845	ENSDARG00000037158	16:34185613-34195002:-	regulator of chromosome condensation 1 [Source:ZFIN;Acc:ZDB-GENE-040426-2216]	rcc1	-0.293836	4.85142	5.19606	0.0226382	0.487827	FALSE
846	ENSDARG00000038954	23:29711569-29751730:-	catenin, beta interacting protein 1 [Source:ZFIN;Acc:ZDB-GENE-000906-3]	ctnnbip1	-0.312933	6.55477	5.19601	0.0226388	0.487827	FALSE
847	ENSDARG00000009336	5:34549365-34575502:+	allograft inflammatory factor 1-like [Source:ZFIN;Acc:ZDB-GENE-030131-9646]	aif1l	-0.289864	5.99623	5.19601	0.0226388	0.487827	FALSE
848	ENSDARG00000010878	7:48663031-48667056:-	cyclin-dependent kinase inhibitor 1Ca [Source:ZFIN;Acc:ZDB-GENE-040123-1]	cdkn1ca	-0.516778	5.9987	5.19092	0.0227053	0.487827	FALSE
849	ENSDARG00000003938	15:26498339-26538989:-	replication protein A1 [Source:ZFIN;Acc:ZDB-GENE-030912-3]	rpa1	-0.370645	6.8414	5.18835	0.0227388	0.487827	FALSE
850	ENSDARG00000104235	25:4787431-4833624:+	myosin VC [Source:ZFIN;Acc:ZDB-GENE-131127-196]	myo5c	0.595841	1.81521	5.1883	0.0227394	0.487827	FALSE
851	ENSDARG00000015206	17:11470572-11495466:-	heterogeneous nuclear ribonucleoprotein Ua [Source:ZFIN;Acc:ZDB-GENE-030131-3731]	hnrnpua	-0.314542	7.11251	5.18776	0.0227465	0.487827	FALSE
852	ENSDARG00000093864	18:16918426-16924221:-	WEE1 G2 checkpoint kinase [Source:ZFIN;Acc:ZDB-GENE-030131-5268]	wee1	-0.310073	4.8389	5.18516	0.0227806	0.487827	FALSE
853	ENSDARG00000092551	1:41588071-41593446:+	si:dkey-56e3.2 [Source:ZFIN;Acc:ZDB-GENE-090313-316]	si:dkey-56e3.2	-0.612851	0.568731	5.1839	0.0227971	0.487827	FALSE
854	ENSDARG00000040628	15:42560354-42575208:+	zgc:110333 [Source:ZFIN;Acc:ZDB-GENE-050417-331]	zgc:110333	0.335387	4.44281	5.18355	0.0228017	0.487827	FALSE
855	ENSDARG00000023303	2:37866880-37874647:-	zgc:66427 [Source:ZFIN;Acc:ZDB-GENE-040426-1913]	zgc:66427	-0.316944	4.82603	5.18239	0.0228169	0.487827	FALSE
856	ENSDARG00000099266	22:25814941-25845945:+	vasorin a [Source:ZFIN;Acc:ZDB-GENE-050522-43]	vasna	-0.302637	5.04876	5.17469	0.0229183	0.487981	FALSE
857	ENSDARG00000099633	10:44924684-44939658:+	SEC14-like lipid binding 7 [Source:ZFIN;Acc:ZDB-GENE-141216-145]	sec14l7	0.841237	0.986236	5.17466	0.0229187	0.487981	FALSE
858	ENSDARG00000040503	18:49309953-49318823:-	sb:cb81 [Source:ZFIN;Acc:ZDB-GENE-030131-9939]	sb:cb81	-0.636662	5.34339	5.17132	0.0229627	0.487981	FALSE
859	ENSDARG00000009783	9:37366973-37453128:+	disrupted in renal carcinoma 2 [Source:ZFIN;Acc:ZDB-GENE-040912-167]	dirc2	0.334229	4.40523	5.16918	0.0229911	0.487981	FALSE
860	ENSDARG00000012944	5:32206378-32217579:+	myosin, heavy polypeptide 2, fast muscle specific [Source:ZFIN;Acc:ZDB-GENE-020604-1]	myhz2	-0.360585	11.8596	5.16857	0.0229991	0.487981	FALSE
861	ENSDARG00000093188	8:46327350-46348590:+	si:dkey-75a21.2 [Source:ZFIN;Acc:ZDB-GENE-030131-6823]	si:dkey-75a21.2	-0.659216	3.04533	5.16559	0.0230386	0.487981	FALSE
862	ENSDARG00000025671	11:25634041-25679721:+	glutamate receptor, metabotropic 6b [Source:ZFIN;Acc:ZDB-GENE-021120-2]	grm6b	0.815173	2.62646	5.16457	0.0230521	0.487981	FALSE
863	ENSDARG00000056713	18:21728194-21748966:-	protein serine kinase H1 [Source:ZFIN;Acc:ZDB-GENE-050119-1]	pskh1	-0.408507	3.51797	5.16453	0.0230527	0.487981	FALSE
864	ENSDARG00000078118	7:64961892-64971839:-	SIN3-HDAC complex associated factor, like [Source:ZFIN;Acc:ZDB-GENE-031114-2]	sinhcafl	-0.471268	6.64641	5.16057	0.0231053	0.487981	FALSE
865	ENSDARG00000088246	2:2772447-2790493:+	THO complex 1 [Source:ZFIN;Acc:ZDB-GENE-030826-9]	thoc1	-0.300023	5.96099	5.15986	0.0231148	0.487981	FALSE
866	ENSDARG00000038524	5:54765702-54792239:-	phosphoinositide-3-kinase, regulatory subunit 1 (alpha) [Source:ZFIN;Acc:ZDB-GENE-030131-1280]	pik3r1	-0.303534	7.18802	5.15703	0.0231524	0.487981	FALSE
867	ENSDARG00000035891	7:48761646-48787379:+	aggrecan a [Source:ZFIN;Acc:ZDB-GENE-050208-221]	acana	1.05202	4.88217	5.15653	0.0231591	0.487981	FALSE
868	ENSDARG00000116814	22:2473222-2650505:+	NULL	CU570894.2	-0.428487	3.25865	5.15563	0.0231711	0.487981	FALSE
869	ENSDARG00000086173	15:17100412-17125217:+	v-rel avian reticuloendotheliosis viral oncogene homolog B [Source:ZFIN;Acc:ZDB-GENE-030131-9531]	relb	0.381836	3.35629	5.15101	0.0232328	0.488566	FALSE
870	ENSDARG00000035890	19:32495419-32500373:-	alpha-L-fucosidase 1, tandem duplicate 1 [Source:ZFIN;Acc:ZDB-GENE-030131-7434]	fuca1.1	0.469434	6.17666	5.14956	0.0232523	0.488566	FALSE
871	ENSDARG00000009871	6:54430413-54433995:-	small nuclear ribonucleoprotein polypeptide C [Source:ZFIN;Acc:ZDB-GENE-020419-26]	snrpc	-0.381548	5.90416	5.14385	0.0233289	0.488764	FALSE
872	ENSDARG00000057789	24:24035863-24038800:-	lysozyme [Source:ZFIN;Acc:ZDB-GENE-020515-2]	lyz	-0.515774	4.24705	5.14364	0.0233316	0.488764	FALSE
873	ENSDARG00000014017	21:30772043-30787414:-	ribonucleotide reductase M1 polypeptide [Source:ZFIN;Acc:ZDB-GENE-990415-247]	rrm1	-0.466146	7.675	5.14179	0.0233566	0.488764	FALSE
874	ENSDARG00000073707	21:25421368-25522906:-	connector enhancer of kinase suppressor of Ras 2b [Source:ZFIN;Acc:ZDB-GENE-030131-8048]	cnksr2b	0.474478	3.86318	5.14089	0.0233687	0.488764	FALSE
875	ENSDARG00000019004	22:7009062-7025393:-	SWI/SNF related, matrix associated, actin dependent regulator of chromatin, subfamily d, member 1 [Source:ZFIN;Acc:ZDB-GENE-030131-1835]	smarcd1	-0.317998	7.485	5.13644	0.0234286	0.489192	FALSE
876	ENSDARG00000102889	25:12853111-12906901:-	septin 15 [Source:ZFIN;Acc:ZDB-GENE-061103-265]	2015-09-01	-0.340773	6.37544	5.1354	0.0234427	0.489192	FALSE
877	ENSDARG00000105549	7:28047279-28058442:-	RIC3 acetylcholine receptor chaperone [Source:HGNC Symbol;Acc:HGNC:30338]	RIC3	1.36514	1.20094	5.12987	0.0235175	0.490193	FALSE
878	ENSDARG00000095142	5:32831561-32859700:+	si:ch211-208h16.4 [Source:ZFIN;Acc:ZDB-GENE-060526-98]	si:ch211-208h16.4	-0.714542	1.69392	5.12323	0.0236076	0.491006	FALSE
879	ENSDARG00000037425	19:8506178-8608414:+	S100 calcium binding protein A10a [Source:ZFIN;Acc:ZDB-GENE-041010-35]	s100a10a	1.00922	3.53355	5.12304	0.0236102	0.491006	FALSE
880	ENSDARG00000058800	19:7413942-7420867:-	RAB25, member RAS oncogene family a [Source:ZFIN;Acc:ZDB-GENE-041212-69]	rab25a	-0.483213	3.75102	5.11212	0.0237593	0.493154	FALSE
881	ENSDARG00000100075	23:45906137-45936357:+	ATP-binding cassette, sub-family G (WHITE), member 2a [Source:ZFIN;Acc:ZDB-GENE-050517-35]	abcg2a	0.482444	3.34481	5.11152	0.0237674	0.493154	FALSE
882	ENSDARG00000027360	3:5575313-5611867:+	si:ch211-106h11.3 [Source:ZFIN;Acc:ZDB-GENE-050208-296]	si:ch211-106h11.3	0.763005	1.20863	5.10658	0.0238352	0.493553	FALSE
883	ENSDARG00000074064	2:38924975-38977298:+	RAS (RAD and GEM)-like GTP binding 2 [Source:ZFIN;Acc:ZDB-GENE-081110-1]	rem2	0.972426	1.26772	5.10619	0.0238407	0.493553	FALSE
884	ENSDARG00000004049	20:3312859-3319736:-	myristoylated alanine-rich protein kinase C substrate a [Source:ZFIN;Acc:ZDB-GENE-050522-145]	marcksa	-0.410521	5.73398	5.09567	0.0239856	0.495691	FALSE
885	ENSDARG00000078318	1:12231478-12257979:+	tropomodulin 1 [Source:ZFIN;Acc:ZDB-GENE-090312-131]	tmod1	0.594369	1.20247	5.09477	0.0239982	0.495691	FALSE
886	ENSDARG00000004525	2:3044992-3062793:+	zgc:63882 [Source:ZFIN;Acc:ZDB-GENE-040426-1286]	zgc:63882	-0.449256	3.58222	5.09023	0.024061	0.496165	FALSE
887	ENSDARG00000093899	20:19779299-19788922:+	si:ch211-142k18.1 [Source:NCBI gene;Acc:100270729]	BX510657.1	0.599497	3.45994	5.08919	0.0240754	0.496165	FALSE
888	ENSDARG00000100660	4:269443-277081:-	si:ch73-252i11.1 [Source:ZFIN;Acc:ZDB-GENE-141210-7]	si:ch73-252i11.1	0.635095	1.14318	5.0848	0.0241364	0.496863	FALSE
889	ENSDARG00000070491	19:30517311-30565122:-	hippocalcin like 4 [Source:ZFIN;Acc:ZDB-GENE-060503-307]	hpcal4	0.47346	3.25219	5.0821	0.0241741	0.497078	FALSE
890	ENSDARG00000026236	21:34835811-34844316:-	zgc:56585 [Source:ZFIN;Acc:ZDB-GENE-040426-1084]	zgc:56585	-0.945345	3.57121	5.07921	0.0242144	0.497152	FALSE
891	ENSDARG00000068264	14:44777478-44790817:-	glyoxylate reductase/hydroxypyruvate reductase a [Source:ZFIN;Acc:ZDB-GENE-040724-230]	grhpra	0.74832	2.0191	5.07795	0.0242321	0.497152	FALSE
892	ENSDARG00000077116	21:30054772-30082521:-	cyclin J-like [Source:ZFIN;Acc:ZDB-GENE-030131-9888]	ccnjl	-0.401974	5.17181	5.07025	0.0243399	0.498516	FALSE
893	ENSDARG00000113599	3:55114097-55114874:+	hemoglobin beta embryonic-1.1 [Source:ZFIN;Acc:ZDB-GENE-030616-7]	hbbe1.1	1.02009	9.97048	5.06916	0.0243552	0.498516	FALSE
894	ENSDARG00000091916	1:9630996-9652696:-	UDP glucuronosyltransferase 5 family, polypeptide B4 [Source:ZFIN;Acc:ZDB-GENE-070112-2332]	ugt5b4	0.598589	0.92529	5.06737	0.0243804	0.498516	FALSE
895	ENSDARG00000044053	17:6715575-6759149:-	visinin-like 1b [Source:ZFIN;Acc:ZDB-GENE-080225-39]	vsnl1b	0.505982	5.38177	5.06136	0.024465	0.499688	FALSE
896	ENSDARG00000037891	3:37135516-37148594:-	MLX, MAX dimerization protein [Source:ZFIN;Acc:ZDB-GENE-050522-316]	mlx	-0.323146	4.12239	5.05844	0.0245063	0.499972	FALSE
897	ENSDARG00000055045	14:4125363-4145594:-	caspase 3, apoptosis-related cysteine peptidase b [Source:ZFIN;Acc:ZDB-GENE-070607-1]	casp3b	-0.332866	4.62009	5.0509	0.0246132	0.50052	FALSE
898	ENSDARG00000098817	24:37274759-37287792:-	NLR family, CARD domain containing 3 [Source:NCBI gene;Acc:100334206]	CABZ01055522.1	-0.389236	4.41807	5.04841	0.0246486	0.50052	FALSE
899	ENSDARG00000018110	15:25452092-25486010:+	p21 protein (Cdc42/Rac)-activated kinase 4 [Source:ZFIN;Acc:ZDB-GENE-040704-69]	pak4	-0.341818	4.97163	5.04742	0.0246626	0.50052	FALSE
900	ENSDARG00000042018	9:6578580-6601988:+	four and a half LIM domains 2a [Source:ZFIN;Acc:ZDB-GENE-040808-49]	fhl2a	0.470354	3.95775	5.04695	0.0246693	0.50052	FALSE
901	ENSDARG00000055635	15:24737599-24744920:+	v-crk avian sarcoma virus CT10 oncogene homolog [Source:ZFIN;Acc:ZDB-GENE-040801-148]	crk	-0.312629	6.59955	5.04111	0.0247526	0.50052	FALSE
902	ENSDARG00000071076	25:3326885-3336587:+	lactate dehydrogenase Bb [Source:ZFIN;Acc:ZDB-GENE-040718-176]	ldhbb	0.793207	1.61167	5.03886	0.0247847	0.50052	FALSE
903	ENSDARG00000015901	2:19777146-19795593:+	polypyrimidine tract binding protein 2b [Source:ZFIN;Acc:ZDB-GENE-060810-49]	ptbp2b	-0.36075	6.56715	5.03835	0.0247921	0.50052	FALSE
904	ENSDARG00000031647	6:39123544-39160422:-	signal transducer and activator of transcription 2 [Source:ZFIN;Acc:ZDB-GENE-080321-1]	stat2	0.493238	2.61117	5.0377	0.0248014	0.50052	FALSE
905	ENSDARG00000104387	10:44811700-44901444:+	si:ch211-48m9.1 [Source:ZFIN;Acc:ZDB-GENE-060531-64]	si:ch211-48m9.1	1.21618	1.98799	5.03761	0.0248027	0.50052	FALSE
906	ENSDARG00000003527	8:45394914-45416187:-	MAK16 homolog (S. cerevisiae) [Source:ZFIN;Acc:ZDB-GENE-020419-35]	mak16	-0.281743	4.94752	5.03387	0.0248563	0.50052	FALSE
907	ENSDARG00000057921	4:10017049-10049186:+	coiled-coil domain containing 136b [Source:ZFIN;Acc:ZDB-GENE-081104-244]	ccdc136b	0.751067	2.27067	5.03098	0.0248978	0.50052	FALSE
908	ENSDARG00000060018	14:49135264-49137035:+	si:ch1073-44g3.1 [Source:ZFIN;Acc:ZDB-GENE-141216-124]	si:ch1073-44g3.1	0.401167	4.30046	5.02949	0.0249192	0.50052	FALSE
909	ENSDARG00000093157	1:58593247-58601636:-	si:ch73-236c18.8 [Source:ZFIN;Acc:ZDB-GENE-121214-113]	si:ch73-236c18.8	-0.368089	3.26669	5.02916	0.0249239	0.50052	FALSE
910	ENSDARG00000020219	13:6075572-6081803:-	deltaD [Source:ZFIN;Acc:ZDB-GENE-990415-47]	dld	-0.673662	5.69987	5.0278	0.0249435	0.50052	FALSE
911	ENSDARG00000015076	1:47446032-47448850:+	gap junction protein alpha 8 paralog b [Source:ZFIN;Acc:ZDB-GENE-010607-3]	gja8b	-0.596496	3.26961	5.02695	0.0249558	0.50052	FALSE
912	ENSDARG00000092143	5:68900506-68927728:-	ankyrin 1, erythrocytic a [Source:ZFIN;Acc:ZDB-GENE-041010-44]	ank1a	0.59482	5.69297	5.02588	0.0249713	0.50052	FALSE
913	ENSDARG00000092281	23:19606291-19652915:+	filamin B, beta (actin binding protein 278) [Source:ZFIN;Acc:ZDB-GENE-041026-1]	flnb	0.783312	1.70021	5.02164	0.0250325	0.501199	FALSE
914	ENSDARG00000009982	14:10338417-10371638:-	family with sequence similarity 199, X-linked [Source:ZFIN;Acc:ZDB-GENE-040808-24]	fam199x	0.418464	5.28719	5.01042	0.0251951	0.503902	FALSE
915	ENSDARG00000058467	9:4675193-4721993:+	PRP40 pre-mRNA processing factor 40 homolog A [Source:ZFIN;Acc:ZDB-GENE-030131-274]	prpf40a	-0.311691	6.53534	5.00273	0.0253073	0.505323	FALSE
916	ENSDARG00000090428	7:35075847-35079299:+	chymotrypsinogen B1 [Source:ZFIN;Acc:ZDB-GENE-030131-1171]	ctrb1	2.70666	1.03916	4.9984	0.0253707	0.505323	FALSE
917	ENSDARG00000045442	24:4755391-4765740:-	carboxypeptidase B1 (tissue) [Source:ZFIN;Acc:ZDB-GENE-030131-1132]	cpb1	1.3454	1.35716	4.99501	0.0254205	0.505323	FALSE
918	ENSDARG00000039424	1:51702087-51710340:-	small nuclear ribonucleoprotein polypeptide B2 [Source:ZFIN;Acc:ZDB-GENE-060616-2]	snrpb2	-0.347142	5.19036	4.9938	0.0254382	0.505323	FALSE
919	ENSDARG00000102128	4:151506-178510:-	epidermal growth factor receptor pathway substrate 8a [Source:ZFIN;Acc:ZDB-GENE-040426-871]	eps8a	0.498712	3.4789	4.9925	0.0254575	0.505323	FALSE
920	ENSDARG00000103578	2:22480074-22492289:-	general transcription factor IIB [Source:ZFIN;Acc:ZDB-GENE-030131-3544]	gtf2b	-0.314321	5.50106	4.99171	0.025469	0.505323	FALSE
921	ENSDARG00000004527	14:28432737-28437426:+	protein (peptidylprolyl cis/trans isomerase) NIMA-interacting, 4 (parvulin) [Source:ZFIN;Acc:ZDB-GENE-050522-117]	pin4	-0.38273	4.37652	4.9914	0.0254735	0.505323	FALSE
922	ENSDARG00000061580	10:32881586-32890617:-	potassium channel tetramerization domain containing 7 [Source:ZFIN;Acc:ZDB-GENE-060804-2]	kctd7	0.506859	2.26801	4.98892	0.0255101	0.505323	FALSE
923	ENSDARG00000100553	18:302796-325636:+	LSM14A mRNA processing body assembly factor b [Source:ZFIN;Acc:ZDB-GENE-040426-2462]	lsm14ab	-0.318764	6.84906	4.98747	0.0255315	0.505323	FALSE
924	ENSDARG00000109368	22:8628064-8634560:+	si:dkey-182g1.2 [Source:ZFIN;Acc:ZDB-GENE-060503-619]	si:dkey-182g1.2	2.24807	0.044589	4.98607	0.0255521	0.505323	FALSE
925	ENSDARG00000056649	10:26652859-26667243:+	HIV-1 Tat specific factor 1 [Source:ZFIN;Acc:ZDB-GENE-040426-1578]	htatsf1	-0.301757	5.15801	4.98485	0.0255702	0.505323	FALSE
926	ENSDARG00000103672	2:58841181-58848884:+	cold inducible RNA binding protein a [Source:ZFIN;Acc:ZDB-GENE-050417-329]	cirbpa	-0.446997	9.96078	4.97957	0.0256483	0.506245	FALSE
927	ENSDARG00000022261	9:5862040-5892075:+	PDZ domain containing 1 [Source:ZFIN;Acc:ZDB-GENE-031222-1]	pdzk1	0.93811	2.74727	4.97796	0.0256722	0.506245	FALSE
928	ENSDARG00000068397	6:39011703-39051319:-	tensin 2b [Source:ZFIN;Acc:ZDB-GENE-101001-5]	tns2b	0.395408	4.07881	4.97431	0.0257265	0.506364	FALSE
929	ENSDARG00000040884	22:30330574-30361078:+	max interactor 1, dimerization protein [Source:ZFIN;Acc:ZDB-GENE-990415-151]	mxi1	-0.317886	6.49378	4.97228	0.0257567	0.506364	FALSE
930	ENSDARG00000038639	13:21666521-21672131:-	ELOVL family member 6, elongation of long chain fatty acids like [Source:ZFIN;Acc:ZDB-GENE-031110-3]	elovl6l	-0.494062	3.94878	4.97196	0.0257614	0.506364	FALSE
931	ENSDARG00000074781	6:51020918-51386696:-	protein tyrosine phosphatase, receptor type, t [Source:ZFIN;Acc:ZDB-GENE-101028-4]	ptprt	0.86897	2.26834	4.96763	0.025826	0.506389	FALSE
932	ENSDARG00000078654	23:32028574-32039790:+	TPX2, microtubule-associated, homolog (Xenopus laevis) [Source:ZFIN;Acc:ZDB-GENE-030131-9652]	tpx2	-0.399043	6.75619	4.96662	0.0258411	0.506389	FALSE
933	ENSDARG00000027065	11:34824099-34914857:+	solute carrier family 38, member 3a [Source:ZFIN;Acc:ZDB-GENE-070615-25]	slc38a3a	0.459128	4.77015	4.96631	0.0258458	0.506389	FALSE
934	ENSDARG00000069661	20:560805-566577:+	si:dkey-121j17.6 [Source:ZFIN;Acc:ZDB-GENE-121214-361]	si:dkey-121j17.6	-0.555515	2.56032	4.96287	0.0258972	0.506789	FALSE
935	ENSDARG00000041896	20:38763953-38787341:-	DnaJ (Hsp40) homolog, subfamily C, member 5 gamma a [Source:ZFIN;Acc:ZDB-GENE-030131-1583]	dnajc5ga	-0.317239	4.97597	4.96124	0.0259216	0.506789	FALSE
936	ENSDARG00000036100	19:24891747-24917208:+	EYA transcriptional coactivator and phosphatase 3 [Source:ZFIN;Acc:ZDB-GENE-060503-864]	eya3	-0.281039	4.92659	4.95788	0.0259721	0.507019	FALSE
937	ENSDARG00000016536	5:22791686-22830724:+	neuronal PAS domain protein 2 [Source:ZFIN;Acc:ZDB-GENE-030408-3]	npas2	0.927863	1.1703	4.95476	0.026019	0.507019	FALSE
938	ENSDARG00000037009	21:26709801-26715270:-	barrier to autointegration factor 1 [Source:ZFIN;Acc:ZDB-GENE-030131-6657]	banf1	-0.342252	7.3169	4.95161	0.0260663	0.507019	FALSE
939	ENSDARG00000078142	12:899223-961014:-	sperm associated antigen 9 [Source:HGNC Symbol;Acc:HGNC:14524]	SPAG9	0.296806	4.30062	4.9483	0.0261163	0.507019	FALSE
940	ENSDARG00000078226	2:28995776-29116892:+	cadherin 12, type 2a (N-cadherin 2) [Source:ZFIN;Acc:ZDB-GENE-070912-673]	cdh12a	0.855326	0.535097	4.94655	0.0261428	0.507019	FALSE
941	ENSDARG00000006409	4:5523690-5530441:+	mitogen-activated protein kinase 12b [Source:ZFIN;Acc:ZDB-GENE-041210-123]	mapk12b	-0.74919	1.71977	4.94541	0.0261601	0.507019	FALSE
942	ENSDARG00000100363	18:3533787-3552550:-	DCN1, defective in cullin neddylation 1, domain containing 5 (S. cerevisiae) [Source:ZFIN;Acc:ZDB-GENE-040426-2603]	dcun1d5	-0.317658	5.51287	4.94474	0.0261702	0.507019	FALSE
943	ENSDARG00000015427	19:29808471-29821601:+	histone deacetylase 1 [Source:ZFIN;Acc:ZDB-GENE-020419-32]	hdac1	-0.338753	9.00624	4.9445	0.0261739	0.507019	FALSE
944	ENSDARG00000038064	17:43468732-43476280:+	charged multivesicular body protein 3 [Source:ZFIN;Acc:ZDB-GENE-040426-2600]	chmp3	0.375091	3.75549	4.94291	0.0261978	0.507019	FALSE
945	ENSDARG00000092290	1:23489269-23506534:+	si:dkeyp-26a9.2 [Source:ZFIN;Acc:ZDB-GENE-090313-379]	si:dkeyp-26a9.2	-0.384147	3.63678	4.94206	0.0262108	0.507019	FALSE
946	ENSDARG00000044820	11:27817301-27827533:-	cleavage stimulation factor, 3' pre-RNA, subunit 1 [Source:ZFIN;Acc:ZDB-GENE-030131-2958]	cstf1	-0.338797	5.21312	4.93654	0.0262947	0.507552	FALSE
947	ENSDARG00000038635	8:21133307-21135732:+	mago homolog, exon junction complex subunit [Source:ZFIN;Acc:ZDB-GENE-041216-1]	magoh	-0.344407	6.27406	4.93506	0.0263172	0.507552	FALSE
948	ENSDARG00000037199	9:900392-904227:-	zgc:101851 [Source:ZFIN;Acc:ZDB-GENE-040912-123]	zgc:101851	0.47446	2.80245	4.93316	0.026346	0.507552	FALSE
949	ENSDARG00000036772	19:7627070-7633062:+	pygopus homolog 2 (Drosophila) [Source:ZFIN;Acc:ZDB-GENE-050809-108]	pygo2	-0.305582	6.12185	4.93102	0.0263787	0.507552	FALSE
950	ENSDARG00000056922	17:22956427-23116523:+	latent transforming growth factor beta binding protein 1 [Source:ZFIN;Acc:ZDB-GENE-091202-8]	ltbp1	0.379514	4.84069	4.92981	0.0263972	0.507552	FALSE
951	ENSDARG00000040442	25:418932-463592:+	protogenin homolog b (Gallus gallus) [Source:ZFIN;Acc:ZDB-GENE-060302-1]	prtgb	-0.902936	1.6124	4.92791	0.0264263	0.507552	FALSE
952	ENSDARG00000053716	5:36666715-36675023:+	zgc:153990 [Source:ZFIN;Acc:ZDB-GENE-061013-144]	zgc:153990	-0.363993	4.55567	4.92749	0.0264327	0.507552	FALSE
953	ENSDARG00000009018	16:29265796-29277164:-	Rh family, B glycoprotein (gene/pseudogene) [Source:ZFIN;Acc:ZDB-GENE-030131-9542]	rhbg	0.585478	7.19163	4.92264	0.026507	0.507999	FALSE
954	ENSDARG00000003973	15:43961814-43978141:-	cysteine and histidine-rich domain (CHORD) containing 1a [Source:ZFIN;Acc:ZDB-GENE-050626-79]	chordc1a	0.577245	3.05567	4.92234	0.0265116	0.507999	FALSE
955	ENSDARG00000037997	16:10318893-10327620:+	tubulin, beta 5 [Source:ZFIN;Acc:ZDB-GENE-031110-4]	tubb5	-0.297077	9.57662	4.91854	0.02657	0.508586	FALSE
956	ENSDARG00000069089	7:35080490-35083585:-	agouti related neuropeptide [Source:ZFIN;Acc:ZDB-GENE-040817-1]	agrp	0.681289	0.78655	4.91214	0.0266686	0.508647	FALSE
957	ENSDARG00000089142	4:76455044-76465632:+	zgc:113119 [Source:ZFIN;Acc:ZDB-GENE-050327-3]	zgc:113119	0.557341	2.16054	4.90933	0.026712	0.508647	FALSE
958	ENSDARG00000101289	13:46830736-46917098:-	solute carrier family 29 (equilibrative nucleoside transporter), member 1a [Source:ZFIN;Acc:ZDB-GENE-050913-138]	slc29a1a	-0.468256	6.69032	4.90616	0.0267611	0.508647	FALSE
959	ENSDARG00000076872	6:9867426-9886822:+	membrane palmitoylated protein 4 [Source:HGNC Symbol;Acc:HGNC:13680]	MPP4 (1 of many)	1.40296	0.831916	4.90194	0.0268266	0.508647	FALSE
960	ENSDARG00000074023	11:10909183-10960394:+	RNA binding motif, single stranded interacting protein 1a [Source:ZFIN;Acc:ZDB-GENE-030131-4967]	rbms1a	-0.256397	6.35213	4.90138	0.0268352	0.508647	FALSE
961	ENSDARG00000052553	5:60847823-60873092:+	ligase III, DNA, ATP-dependent [Source:ZFIN;Acc:ZDB-GENE-030131-8453]	lig3	-0.313368	6.1736	4.89863	0.026878	0.508647	FALSE
962	ENSDARG00000043474	8:14003232-14052349:-	ATPase plasma membrane Ca2+ transporting 3a [Source:ZFIN;Acc:ZDB-GENE-040718-174]	atp2b3a	0.53852	5.37348	4.89832	0.0268829	0.508647	FALSE
963	ENSDARG00000021855	16:4570417-4610278:-	aryl hydrocarbon receptor nuclear translocator [Source:ZFIN;Acc:ZDB-GENE-060126-7]	arnt	0.612431	2.54427	4.89807	0.0268867	0.508647	FALSE
964	ENSDARG00000006260	6:6972953-6976107:-	tubulin, alpha 8 like 4 [Source:ZFIN;Acc:ZDB-GENE-040426-860]	tuba8l4	-0.409644	9.84509	4.89571	0.0269235	0.508647	FALSE
965	ENSDARG00000089456	7:17691847-17712665:-	multiple endocrine neoplasia I [Source:ZFIN;Acc:ZDB-GENE-991110-12]	men1	-0.348289	4.49386	4.89149	0.0269894	0.508647	FALSE
966	ENSDARG00000008551	5:32888119-32890807:-	polymerase (DNA directed), epsilon 3 (p17 subunit) [Source:ZFIN;Acc:ZDB-GENE-040426-1773]	pole3	-0.352668	5.23505	4.88715	0.0270574	0.508647	FALSE
967	ENSDARG00000007480	2:1428696-1443692:-	retinal pigment epithelium-specific protein 65a [Source:ZFIN;Acc:ZDB-GENE-040426-1717]	rpe65a	1.02531	5.16636	4.8865	0.0270675	0.508647	FALSE
968	ENSDARG00000002847	20:31002188-31067306:-	fibronectin type III domain containing 1 [Source:ZFIN;Acc:ZDB-GENE-041210-332]	fndc1	-0.602216	1.70776	4.886	0.0270754	0.508647	FALSE
969	ENSDARG00000040177	6:35443430-35446110:-	regulator of G protein signaling 16 [Source:ZFIN;Acc:ZDB-GENE-050417-393]	rgs16	0.661851	1.94459	4.88406	0.0271058	0.508647	FALSE
970	ENSDARG00000045308	24:23840821-23932525:+	polymerase (DNA directed), alpha 1 [Source:ZFIN;Acc:ZDB-GENE-030114-9]	pola1	-0.375555	5.74357	4.88348	0.0271149	0.508647	FALSE
971	ENSDARG00000098164	14:40874608-40903014:+	si:ch211-106m9.1 [Source:ZFIN;Acc:ZDB-GENE-141216-23]	si:ch211-106m9.1	1.32087	0.860852	4.88156	0.027145	0.508647	FALSE
972	ENSDARG00000094709	7:41713920-41746427:-	ADP-ribosylation factor-like 8 [Source:ZFIN;Acc:ZDB-GENE-030131-5762]	arl8	-0.333478	5.94746	4.8814	0.0271476	0.508647	FALSE
973	ENSDARG00000002538	14:6228996-6245748:+	SMU1, DNA replication regulator and spliceosomal factor a [Source:ZFIN;Acc:ZDB-GENE-040426-916]	smu1a	-0.307761	5.75153	4.88053	0.0271613	0.508647	FALSE
974	ENSDARG00000060350	2:37207461-37215989:+	apolipoprotein Da, duplicate 2 [Source:ZFIN;Acc:ZDB-GENE-070912-551]	apoda.2	1.00183	2.53944	4.88015	0.0271673	0.508647	FALSE
975	ENSDARG00000004937	21:22347120-22359336:-	S-phase kinase-associated protein 2, E3 ubiquitin protein ligase [Source:ZFIN;Acc:ZDB-GENE-030219-158]	skp2	-0.43144	4.15942	4.87906	0.0271844	0.508647	FALSE
976	ENSDARG00000039929	5:51594209-51609006:+	creatine kinase, mitochondrial 2b (sarcomeric) [Source:ZFIN;Acc:ZDB-GENE-040426-1654]	ckmt2b	0.534268	7.27643	4.87817	0.0271985	0.508647	FALSE
977	ENSDARG00000036510	22:12161738-12177012:+	cyclin T2b [Source:ZFIN;Acc:ZDB-GENE-030131-183]	ccnt2b	-0.294434	6.13331	4.87598	0.027233	0.508647	FALSE
978	ENSDARG00000055854	16:27345383-27369782:+	nuclear receptor subfamily 4, group A, member 3 [Source:ZFIN;Acc:ZDB-GENE-070824-4]	nr4a3	-0.400546	3.76311	4.87351	0.0272719	0.508647	FALSE
979	ENSDARG00000018890	18:35402759-35407790:-	small nuclear ribonucleoprotein polypeptide A [Source:ZFIN;Acc:ZDB-GENE-030131-2841]	snrpa	-0.308194	6.53272	4.87243	0.027289	0.508647	FALSE
980	ENSDARG00000003487	18:17537311-17580522:+	nucleoporin 93 [Source:ZFIN;Acc:ZDB-GENE-990415-46]	nup93	-0.277743	6.40907	4.87108	0.0273104	0.508647	FALSE
981	ENSDARG00000005518	8:15254564-15268932:+	solute carrier family 5 (sodium/sugar cotransporter), member 9 [Source:ZFIN;Acc:ZDB-GENE-080513-3]	slc5a9	0.821788	3.58417	4.87052	0.0273192	0.508647	FALSE
982	ENSDARG00000017703	5:39154617-39171302:-	progestin and adipoQ receptor family member IIIa [Source:ZFIN;Acc:ZDB-GENE-040426-1667]	paqr3a	-0.396039	3.69016	4.86851	0.0273512	0.508647	FALSE
983	ENSDARG00000018485	20:25533064-25558418:+	cytochrome P450, family 2, subfamily V, polypeptide 1 [Source:ZFIN;Acc:ZDB-GENE-040912-139]	cyp2v1	0.393559	3.94534	4.86844	0.0273523	0.508647	FALSE
984	ENSDARG00000079610	19:551963-586300:+	A kinase (PRKA) anchor protein 9 [Source:ZFIN;Acc:ZDB-GENE-030131-7276]	akap9	0.24738	6.1033	4.85631	0.0275452	0.508735	FALSE
985	ENSDARG00000091931	16:29025292-29030674:+	G patch domain containing 4 [Source:ZFIN;Acc:ZDB-GENE-041008-158]	gpatch4	-0.322048	3.98264	4.85587	0.0275522	0.508735	FALSE
986	ENSDARG00000105177	3:13842554-13879635:+	interleukin enhancer binding factor 3b [Source:ZFIN;Acc:ZDB-GENE-030131-587]	ilf3b	-0.336615	8.46786	4.85217	0.0276114	0.508735	FALSE
987	ENSDARG00000075491	5:22871718-22952156:-	si:ch211-26b3.4 [Source:ZFIN;Acc:ZDB-GENE-081104-60]	si:ch211-26b3.4	0.45855	4.12164	4.85195	0.0276149	0.508735	FALSE
988	ENSDARG00000044267	6:9677420-9688511:+	small ubiquitin-like modifier 1 [Source:ZFIN;Acc:ZDB-GENE-040426-2186]	sumo1	-0.286797	6.26269	4.85046	0.0276388	0.508735	FALSE
989	ENSDARG00000104288	2:22531185-22552063:+	HFM1, ATP-dependent DNA helicase homolog (S. cerevisiae) [Source:ZFIN;Acc:ZDB-GENE-061207-43]	hfm1	0.615289	1.01539	4.85042	0.0276394	0.508735	FALSE
990	ENSDARG00000038296	3:16762483-16770318:+	transmembrane protein 86B [Source:ZFIN;Acc:ZDB-GENE-060825-132]	tmem86b	1.46183	2.75386	4.84994	0.0276471	0.508735	FALSE
991	ENSDARG00000038941	9:44430705-44489978:+	protein phosphatase 1, regulatory (inhibitor) subunit 1C [Source:ZFIN;Acc:ZDB-GENE-040718-273]	ppp1r1c	0.567975	2.11912	4.84916	0.0276595	0.508735	FALSE
992	ENSDARG00000102106	2:51665527-51719439:-	transglutaminase 1 like 1 [Source:ZFIN;Acc:ZDB-GENE-060503-139]	tgm1l1	0.307793	5.25909	4.84895	0.027663	0.508735	FALSE
993	ENSDARG00000020602	2:16536453-16544343:+	G protein-coupled receptor kinase 7a [Source:ZFIN;Acc:ZDB-GENE-050824-1]	grk7a	1.84867	1.6379	4.84797	0.0276787	0.508735	FALSE
994	ENSDARG00000079624	5:22011575-22019061:-	APC membrane recruitment protein 1 [Source:ZFIN;Acc:ZDB-GENE-070719-2]	amer1	-0.352586	5.44416	4.84435	0.0277368	0.508735	FALSE
995	ENSDARG00000062471	11:17596979-17713987:-	family with sequence similarity 19 (chemokine (C-C motif)-like), member A4b [Source:ZFIN;Acc:ZDB-GENE-061013-164]	fam19a4b	0.601432	1.04233	4.84413	0.0277404	0.508735	FALSE
996	ENSDARG00000060539	3:30714111-30861177:-	SH3 and multiple ankyrin repeat domains 1 [Source:ZFIN;Acc:ZDB-GENE-130530-691]	shank1	0.874987	1.10856	4.84367	0.0277477	0.508735	FALSE
997	ENSDARG00000044669	11:37612214-37631714:+	heterochromatin protein 1, binding protein 3 [Source:ZFIN;Acc:ZDB-GENE-060810-79]	hp1bp3	-0.305366	8.99373	4.84309	0.0277571	0.508735	FALSE
998	ENSDARG00000101549	20:48782068-48785991:+	NK2 homeobox 2b [Source:ZFIN;Acc:ZDB-GENE-050217-3]	nkx2.2b	-0.750782	1.26082	4.84201	0.0277745	0.508735	FALSE
999	ENSDARG00000075446	10:3364650-3394290:-	N(alpha)-acetyltransferase 25, NatB auxiliary subunit [Source:ZFIN;Acc:ZDB-GENE-041111-190]	naa25	-0.249582	5.37191	4.83769	0.0278442	0.509274	FALSE
1000	ENSDARG00000074903	6:57491794-57539141:-	itchy E3 ubiquitin protein ligase a [Source:ZFIN;Acc:ZDB-GENE-120919-4]	itcha	0.735884	1.88745	4.83673	0.0278596	0.509274	FALSE
1001	ENSDARG00000103748	10:35664129-35668584:-	OVCA2, serine hydrolase domain containing [Source:ZFIN;Acc:ZDB-GENE-050522-115]	ovca2	-0.695922	1.34238	4.83287	0.027922	0.509905	FALSE
1002	ENSDARG00000030954	19:12398544-12404590:-	finTRIM family, member 56 [Source:ZFIN;Acc:ZDB-GENE-030131-2801]	ftr56	0.669072	0.548321	4.82526	0.0280456	0.51074	FALSE
1003	ENSDARG00000071086	6:10758181-10780698:-	G protein-coupled receptor 155b [Source:ZFIN;Acc:ZDB-GENE-110815-2]	gpr155b	0.693347	1.15796	4.82453	0.0280575	0.51074	FALSE
1004	ENSDARG00000057830	23:16981929-17004783:-	DNA (cytosine-5-)-methyltransferase 3 beta, duplicate b.2 [Source:ZFIN;Acc:ZDB-GENE-990712-11]	dnmt3bb.2	-0.418804	4.44704	4.81818	0.0281611	0.51074	FALSE
1005	ENSDARG00000087483	24:24170914-24177641:+	si:dkey-226l10.6 [Source:ZFIN;Acc:ZDB-GENE-030131-1550]	si:dkey-226l10.6	-0.506667	3.91763	4.81273	0.0282503	0.51074	FALSE
1006	ENSDARG00000090847	22:6632702-6651382:-	si:ch211-209l18.4 [Source:ZFIN;Acc:ZDB-GENE-110411-221]	si:ch211-209l18.4	-0.368851	4.66694	4.81151	0.0282703	0.51074	FALSE
1007	ENSDARG00000017014	7:72012397-72029683:+	tyrosine 3-monooxygenase/tryptophan 5-monooxygenase activation protein, epsilon polypeptide 2 [Source:ZFIN;Acc:ZDB-GENE-050306-44]	ywhae2	-0.38145	7.28732	4.81101	0.0282785	0.51074	FALSE
1008	ENSDARG00000092987	5:27583117-27743830:+	zinc finger, matrin-type 4a [Source:ZFIN;Acc:ZDB-GENE-081104-333]	zmat4a	0.753794	1.11107	4.81095	0.0282794	0.51074	FALSE
1009	ENSDARG00000105434	14:44826592-44841503:-	glutaredoxin and cysteine rich domain containing 1 [Source:HGNC Symbol;Acc:HGNC:31673]	GRXCR1	0.616086	1.32767	4.80983	0.0282979	0.51074	FALSE
1010	ENSDARG00000008255	21:32757601-32781612:-	CCR4-NOT transcription complex, subunit 6a [Source:ZFIN;Acc:ZDB-GENE-030131-2768]	cnot6a	-0.313145	6.17778	4.80744	0.028337	0.51074	FALSE
1011	ENSDARG00000013351	22:18542010-18546649:-	cold inducible RNA binding protein b [Source:ZFIN;Acc:ZDB-GENE-030131-5841]	cirbpb	-0.382618	11.5229	4.80315	0.0284078	0.51074	FALSE
1012	ENSDARG00000116732	1:50773727-50791280:-	NULL	CABZ01031870.1	0.689841	0.406499	4.80279	0.0284136	0.51074	FALSE
1013	ENSDARG00000027602	15:45994123-46132191:+	leucine rich repeat and fibronectin type III domain containing 1 [Source:ZFIN;Acc:ZDB-GENE-040426-1227]	lrfn1	0.615524	1.5259	4.8019	0.0284284	0.51074	FALSE
1014	ENSDARG00000020387	14:6520310-6527010:-	nipsnap homolog 3A (C. elegans) [Source:ZFIN;Acc:ZDB-GENE-040426-1037]	nipsnap3a	0.485156	2.89041	4.8007	0.0284482	0.51074	FALSE
1015	ENSDARG00000102027	4:77141970-77150123:+	si:dkey-172k15.11 [Source:ZFIN;Acc:ZDB-GENE-161017-10]	si:dkey-172k15.11	0.409266	2.68452	4.80032	0.0284544	0.51074	FALSE
1016	ENSDARG00000006010	24:17260001-17267235:+	bmi1 polycomb ring finger oncogene 1a [Source:ZFIN;Acc:ZDB-GENE-030131-224]	bmi1a	-0.312357	4.53877	4.80022	0.0284561	0.51074	FALSE
1017	ENSDARG00000069427	20:39806370-40119872:-	sodium/potassium transporting ATPase interacting 2 [Source:ZFIN;Acc:ZDB-GENE-041014-77]	nkain2	-0.498889	3.49463	4.79952	0.0284676	0.51074	FALSE
1018	ENSDARG00000042087	8:18354485-18367736:-	DNA methyltransferase 1 associated protein 1 [Source:ZFIN;Acc:ZDB-GENE-040426-748]	dmap1	-0.314599	5.35416	4.79945	0.0284688	0.51074	FALSE
1019	ENSDARG00000016044	8:52415603-52431522:+	GINS complex subunit 4 (Sld5 homolog) [Source:ZFIN;Acc:ZDB-GENE-040801-59]	gins4	-0.572934	3.61467	4.79934	0.0284707	0.51074	FALSE
1020	ENSDARG00000038882	15:1534644-1573129:+	structural maintenance of chromosomes 4 [Source:ZFIN;Acc:ZDB-GENE-020419-21]	smc4	-0.381507	6.58061	4.79299	0.0285758	0.511745	FALSE
1021	ENSDARG00000039164	22:3910610-3914222:-	major histocompatibility complex class I UMA [Source:ZFIN;Acc:ZDB-GENE-140820-1]	mhc1uma	-0.564524	0.971515	4.79129	0.0286039	0.511745	FALSE
1022	ENSDARG00000101332	25:12811709-12824939:-	ubiquitin-like modifier activating enzyme 2 [Source:ZFIN;Acc:ZDB-GENE-040426-2681]	uba2	-0.331425	6.70125	4.79089	0.0286107	0.511745	FALSE
1023	ENSDARG00000015576	13:25403413-25408387:-	inositol 1,4,5-trisphosphate receptor interacting protein [Source:ZFIN;Acc:ZDB-GENE-050417-422]	itprip	-0.566474	1.74969	4.78797	0.0286591	0.512111	FALSE
1024	ENSDARG00000057303	1:38142354-38170906:+	UDP-N-acetyl-alpha-D-galactosamine: polypeptide N-acetylgalactosaminyltransferase 7 [Source:ZFIN;Acc:ZDB-GENE-050522-284]	galnt7	-0.430884	10.0681	4.78403	0.0287248	0.512395	FALSE
1025	ENSDARG00000011091	5:58075301-58173627:-	dopamine receptor D2b [Source:ZFIN;Acc:ZDB-GENE-030910-2]	drd2b	0.673133	0.301415	4.78365	0.0287311	0.512395	FALSE
1026	ENSDARG00000104361	6:24817852-24821681:+	BarH-like homeobox 2 [Source:ZFIN;Acc:ZDB-GENE-050913-153]	barhl2	-0.323615	5.29447	4.78	0.0287922	0.512983	FALSE
1027	ENSDARG00000024416	19:2395114-2404599:-	TWIST neighbor [Source:ZFIN;Acc:ZDB-GENE-041007-3]	twistnb	-0.452329	3.39725	4.7768	0.0288457	0.513394	FALSE
1028	ENSDARG00000037738	14:22367361-22390821:-	F-box and leucine-rich repeat protein 3, like [Source:ZFIN;Acc:ZDB-GENE-130530-598]	fbxl3l	-0.746418	0.90461	4.77527	0.0288714	0.513394	FALSE
1029	ENSDARG00000097992	8:17778259-17784911:-	NULL	BX005450.1	-0.391982	3.80468	4.77094	0.028944	0.513409	FALSE
1030	ENSDARG00000059960	8:47342586-47622532:+	phospholipase C, eta 2a [Source:ZFIN;Acc:ZDB-GENE-030131-6367]	plch2a	0.418314	4.59272	4.7708	0.0289464	0.513409	FALSE
1031	ENSDARG00000005034	15:34495056-34568705:-	isoprenoid synthase domain containing [Source:ZFIN;Acc:ZDB-GENE-061110-16]	ispd	0.460033	3.58098	4.76882	0.0289797	0.513409	FALSE
1032	ENSDARG00000063635	13:733027-811276:+	neurexin 1b [Source:ZFIN;Acc:ZDB-GENE-070206-3]	nrxn1b	0.505134	2.26651	4.76853	0.0289846	0.513409	FALSE
1033	ENSDARG00000099407	14:5816332-5820524:+	NULL	FP085432.1	-0.910331	0.968935	4.76116	0.0291088	0.515111	FALSE
1034	ENSDARG00000008329	8:6967108-7023196:+	acid-sensing (proton-gated) ion channel 1a [Source:ZFIN;Acc:ZDB-GENE-040513-2]	asic1a	0.617506	1.80982	4.75816	0.0291596	0.515511	FALSE
1035	ENSDARG00000077620	9:2879763-2892250:-	cell division cycle associated 7a [Source:ZFIN;Acc:ZDB-GENE-050417-29]	cdca7a	-0.453577	5.88069	4.75488	0.0292154	0.515559	FALSE
1036	ENSDARG00000027187	3:32681274-32689328:+	K(lysine) acetyltransferase 8 [Source:ZFIN;Acc:ZDB-GENE-030131-7510]	kat8	-0.322796	5.30433	4.75468	0.0292188	0.515559	FALSE
1037	ENSDARG00000088123	23:38245610-38263780:+	zinc finger protein 217 [Source:ZFIN;Acc:ZDB-GENE-030131-2542]	znf217	-0.359965	5.09602	4.75076	0.0292854	0.515601	FALSE
1038	ENSDARG00000036060	7:29163592-29164818:-	exosome component 6 [Source:ZFIN;Acc:ZDB-GENE-050522-362]	exosc6	-0.347262	4.36887	4.7482	0.0293289	0.515601	FALSE
1039	ENSDARG00000041119	16:11724230-11760596:+	carcinoembryonic antigen-related cell adhesion molecule 1 [Source:ZFIN;Acc:ZDB-GENE-010724-14]	ceacam1	-0.329336	5.46137	4.74711	0.0293476	0.515601	FALSE
1040	ENSDARG00000019365	11:11565996-11575070:-	zgc:110712 [Source:ZFIN;Acc:ZDB-GENE-050417-50]	zgc:110712	-1.25613	2.17064	4.74693	0.0293505	0.515601	FALSE
1041	ENSDARG00000042033	20:34455645-34466483:+	methyltransferase like 11B [Source:ZFIN;Acc:ZDB-GENE-081104-175]	mettl11b	0.845519	1.25487	4.74625	0.0293622	0.515601	FALSE
1042	ENSDARG00000063026	18:14928040-14941840:-	megalencephalic leukoencephalopathy with subcortical cysts 1 [Source:ZFIN;Acc:ZDB-GENE-050419-145]	mlc1	0.926649	0.837056	4.73934	0.0294804	0.516464	FALSE
1043	ENSDARG00000059616	3:44947355-45000645:+	heparan sulfate (glucosamine) 3-O-sulfotransferase 2 [Source:ZFIN;Acc:ZDB-GENE-070202-7]	hs3st2	0.673552	0.619112	4.73895	0.0294871	0.516464	FALSE
1044	ENSDARG00000104924	21:33187992-33212425:+	myozenin-2 [Source:NCBI gene;Acc:100536537]	BX072577.1	-0.410062	4.17308	4.73796	0.029504	0.516464	FALSE
1045	ENSDARG00000055792	14:30910114-30917928:+	forkhead box O4 [Source:ZFIN;Acc:ZDB-GENE-150311-1]	foxo4	0.317235	5.92582	4.73678	0.0295243	0.516464	FALSE
1046	ENSDARG00000026170	13:40686133-40716702:+	Hermansky-Pudlak syndrome 1 [Source:ZFIN;Acc:ZDB-GENE-051113-152]	hps1	0.300948	4.15866	4.7332	0.0295859	0.516553	FALSE
1047	ENSDARG00000021735	5:29296396-29488245:-	calcium channel, voltage-dependent, N type, alpha 1B subunit, a [Source:ZFIN;Acc:ZDB-GENE-060531-44]	cacna1ba	0.574145	2.88413	4.73016	0.0296382	0.516553	FALSE
1048	ENSDARG00000057231	8:18885108-18899427:-	RAR-related orphan receptor C a [Source:ZFIN;Acc:ZDB-GENE-990415-250]	rorca	0.603573	2.9279	4.72618	0.0297068	0.516553	FALSE
1049	ENSDARG00000058471	1:9153141-9161843:+	polo-like kinase 1 (Drosophila) [Source:ZFIN;Acc:ZDB-GENE-021115-7]	plk1	-0.382795	6.2337	4.72608	0.0297086	0.516553	FALSE
1050	ENSDARG00000036175	14:37545341-37831941:+	protocadherin 1b [Source:ZFIN;Acc:ZDB-GENE-091015-2]	pcdh1b	0.377731	5.48483	4.72605	0.029709	0.516553	FALSE
1051	ENSDARG00000044597	21:30996076-31013817:-	nuclear cap binding subunit 3 [Source:ZFIN;Acc:ZDB-GENE-040426-826]	ncbp3	-0.32757	5.14798	4.72566	0.0297157	0.516553	FALSE
1052	ENSDARG00000095421	10:17104298-17132910:-	NULL	BX324123.2	0.546296	2.28198	4.725	0.0297272	0.516553	FALSE
1053	ENSDARG00000011618	14:25438015-25452503:-	solute carrier family 26 (anion exchanger), member 2 [Source:ZFIN;Acc:ZDB-GENE-030717-3]	slc26a2	0.536041	4.29286	4.72334	0.0297559	0.51656	FALSE
1054	ENSDARG00000003749	8:2456854-2469761:+	polymerase (DNA directed), beta [Source:ZFIN;Acc:ZDB-GENE-040830-1]	polb	-0.341618	5.63835	4.72	0.0298137	0.517073	FALSE
1055	ENSDARG00000073764	6:9471367-9529217:-	si:ch211-113j14.1 [Source:ZFIN;Acc:ZDB-GENE-120215-110]	si:ch211-113j14.1	0.886806	1.37009	4.71724	0.0298616	0.517412	FALSE
1056	ENSDARG00000019810	19:18143593-18152942:-	nuclear factor, erythroid 2-like 3 [Source:ZFIN;Acc:ZDB-GENE-040426-2334]	nfe2l3	-0.362213	6.42515	4.71292	0.0299367	0.518119	FALSE
1057	ENSDARG00000076542	16:38119004-38136670:+	pogo transposable element derived with ZNF domain b [Source:ZFIN;Acc:ZDB-GENE-100609-3]	pogzb	-0.374829	5.62895	4.71076	0.0299744	0.518119	FALSE
1058	ENSDARG00000086985	22:38484447-38516940:-	kinesin light chain 4 [Source:ZFIN;Acc:ZDB-GENE-050417-350]	klc4	0.31604	4.86587	4.70648	0.0300491	0.518119	FALSE
1059	ENSDARG00000092383	2:48182604-48196092:-	secondary ossification center associated regulator of chondrocyte maturation [Source:ZFIN;Acc:ZDB-GENE-070912-635]	snorc	0.57232	3.43799	4.70211	0.0301256	0.518119	FALSE
1060	ENSDARG00000053138	8:22327251-22337944:+	leucine rich repeat containing 47 [Source:ZFIN;Acc:ZDB-GENE-060503-289]	lrrc47	-0.291439	4.70253	4.70007	0.0301614	0.518119	FALSE
1061	ENSDARG00000026796	20:32047385-32112818:-	glutamate receptor, metabotropic 1a [Source:ZFIN;Acc:ZDB-GENE-030131-7893]	grm1a	0.715981	2.93132	4.69911	0.0301782	0.518119	FALSE
1062	ENSDARG00000010789	11:13423776-13505942:+	homer scaffold protein 3b [Source:ZFIN;Acc:ZDB-GENE-040426-739]	homer3b	-0.27657	5.03264	4.69897	0.0301807	0.518119	FALSE
1063	ENSDARG00000040982	9:31838044-31915423:-	fibroblast growth factor 14 [Source:ZFIN;Acc:ZDB-GENE-060506-1]	fgf14	0.604322	1.36696	4.6985	0.0301889	0.518119	FALSE
1064	ENSDARG00000035564	5:24520437-24532386:+	DGCR8 microprocessor complex subunit [Source:ZFIN;Acc:ZDB-GENE-030131-3421]	dgcr8	-0.351725	5.90878	4.69441	0.0302609	0.518119	FALSE
1065	ENSDARG00000086184	1:51608742-51615475:-	F-box protein 48 [Source:HGNC Symbol;Acc:HGNC:33857]	FBXO48	0.388836	3.08571	4.69383	0.0302711	0.518119	FALSE
1066	ENSDARG00000052695	5:49744713-49751549:+	nuclear receptor subfamily 2, group F, member 1a [Source:ZFIN;Acc:ZDB-GENE-980526-115]	nr2f1a	-0.273931	7.27178	4.69304	0.030285	0.518119	FALSE
1067	ENSDARG00000071868	14:11975344-12020653:-	zinc finger protein 711 [Source:ZFIN;Acc:ZDB-GENE-081107-49]	znf711	0.287986	4.47461	4.69264	0.0302921	0.518119	FALSE
1068	ENSDARG00000040334	10:7810455-7821686:-	methionine adenosyltransferase II, alpha a [Source:ZFIN;Acc:ZDB-GENE-030131-2049]	mat2aa	-0.407897	7.09119	4.69227	0.0302986	0.518119	FALSE
1069	ENSDARG00000075158	7:31494741-31618211:-	immunoglobulin superfamily, DCC subclass, member 3 [Source:ZFIN;Acc:ZDB-GENE-080303-24]	igdcc3	-0.301609	6.21384	4.68828	0.030369	0.518119	FALSE
1070	ENSDARG00000015759	14:41469478-41478392:-	tetraspanin 7 [Source:ZFIN;Acc:ZDB-GENE-030131-5435]	tspan7	-0.386477	6.52978	4.6876	0.0303811	0.518119	FALSE
1071	ENSDARG00000061195	13:28618086-28643260:+	cyclin and CBS domain divalent metal cation transport mediator 2a [Source:ZFIN;Acc:ZDB-GENE-050208-36]	cnnm2a	0.673105	0.756029	4.68642	0.0304019	0.518119	FALSE
1072	ENSDARG00000076103	3:18675716-18711288:-	glutamate receptor, ionotropic, delta 2 (Grid2) interacting protein, a [Source:ZFIN;Acc:ZDB-GENE-091113-42]	grid2ipa	0.901458	0.103397	4.68602	0.030409	0.518119	FALSE
1073	ENSDARG00000011122	8:4368534-4402181:+	PTC7 protein phosphatase homolog a [Source:ZFIN;Acc:ZDB-GENE-041114-74]	pptc7a	0.316886	4.41105	4.68434	0.0304388	0.518119	FALSE
1074	ENSDARG00000103123	5:38517486-38533861:-	neuronal tyrosine-phosphorylated phosphoinositide-3-kinase adapter 1 [Source:NCBI gene;Acc:101885998]	CR854980.1	0.699575	1.75448	4.68422	0.0304409	0.518119	FALSE
1075	ENSDARG00000001859	25:14507567-14510482:+	developing brain homeobox 1b [Source:ZFIN;Acc:ZDB-GENE-000128-11]	dbx1b	-0.486213	3.29651	4.67667	0.0305749	0.519061	FALSE
1076	ENSDARG00000032631	7:5016717-5039562:-	leukotriene B4 receptor [Source:ZFIN;Acc:ZDB-GENE-070705-164]	ltb4r	-0.617307	1.07744	4.67579	0.0305907	0.519061	FALSE
1077	ENSDARG00000099667	23:33957350-33961989:+	small nuclear ribonucleoprotein polypeptide G [Source:ZFIN;Acc:ZDB-GENE-040912-105]	snrpg	-0.339663	6.08436	4.67482	0.0306079	0.519061	FALSE
1078	ENSDARG00000039616	1:31508739-31516112:-	centromere protein K [Source:ZFIN;Acc:ZDB-GENE-090313-204]	cenpk	-0.407213	3.39206	4.67471	0.0306099	0.519061	FALSE
1079	ENSDARG00000044002	25:17372290-17378881:-	cytochrome P450, family 2, subfamily X, polypeptide 7 [Source:ZFIN;Acc:ZDB-GENE-110114-2]	cyp2x7	-0.868655	3.34731	4.67212	0.0306561	0.519178	FALSE
1080	ENSDARG00000075539	23:16620801-16642181:+	syntaphilin b [Source:ZFIN;Acc:ZDB-GENE-090313-92]	snphb	0.909118	0.784303	4.67114	0.0306736	0.519178	FALSE
1081	ENSDARG00000022730	20:25645459-25659372:+	aminoadipate-semialdehyde dehydrogenase [Source:ZFIN;Acc:ZDB-GENE-041210-322]	aasdh	0.943623	2.07259	4.66921	0.0307081	0.519282	FALSE
1082	ENSDARG00000036967	1:41849152-41865986:+	spermine oxidase [Source:ZFIN;Acc:ZDB-GENE-031201-3]	smox	0.341911	6.17533	4.66621	0.0307618	0.519566	FALSE
1083	ENSDARG00000054540	5:26847190-26852040:+	IMP4, U3 small nucleolar ribonucleoprotein, homolog (yeast) [Source:ZFIN;Acc:ZDB-GENE-040718-474]	imp4	-0.321081	4.42255	4.6648	0.0307869	0.519566	FALSE
1084	ENSDARG00000102773	11:36793473-36963988:-	calcium channel, voltage-dependent, L type, alpha 1D subunit, a [Source:ZFIN;Acc:ZDB-GENE-030616-135]	cacna1da	0.790931	2.83608	4.66351	0.0308102	0.519566	FALSE
1085	ENSDARG00000091428	10:36741502-36778514:+	si:ch211-176g13.8 [Source:ZFIN;Acc:ZDB-GENE-091204-303]	si:ch211-176g13.8	0.749299	0.320403	4.66078	0.0308591	0.519669	FALSE
1086	ENSDARG00000057949	14:17125428-17162558:+	solute carrier family 43, member 3b [Source:ZFIN;Acc:ZDB-GENE-060312-28]	slc43a3b	0.430622	2.8755	4.65703	0.0309266	0.519669	FALSE
1087	ENSDARG00000040432	2:55665095-55673225:+	Kruppel-like factor 2b [Source:ZFIN;Acc:ZDB-GENE-011109-2]	klf2b	0.349179	4.63585	4.65421	0.0309775	0.519669	FALSE
1088	ENSDARG00000069946	1:31019165-31064706:+	integrin, alpha 6b [Source:ZFIN;Acc:ZDB-GENE-050320-5]	itga6b	-0.357009	6.11585	4.65198	0.0310178	0.519669	FALSE
1089	ENSDARG00000020607	6:42369999-42377307:-	ER membrane protein complex subunit 3 [Source:ZFIN;Acc:ZDB-GENE-040426-2904]	emc3	-0.283901	6.33533	4.65081	0.0310389	0.519669	FALSE
1090	ENSDARG00000029248	2:8649293-8663104:+	far upstream element (FUSE) binding protein 1 [Source:ZFIN;Acc:ZDB-GENE-040426-2159]	fubp1	-0.322459	8.62611	4.64864	0.0310781	0.519669	FALSE
1091	ENSDARG00000068863	5:12590403-12625837:+	si:dkey-98f17.5 [Source:ZFIN;Acc:ZDB-GENE-060526-354]	si:dkey-98f17.5	0.508971	2.02619	4.64759	0.0310972	0.519669	FALSE
1092	ENSDARG00000055565	2:31475772-31519662:+	calcium channel, voltage-dependent, beta 2b [Source:ZFIN;Acc:ZDB-GENE-050208-129]	cacnb2b	0.95558	0.480665	4.64677	0.031112	0.519669	FALSE
1093	ENSDARG00000014591	19:37501652-37508571:-	interleukin enhancer binding factor 2 [Source:ZFIN;Acc:ZDB-GENE-040426-2345]	ilf2	-0.358911	8.15892	4.6442	0.0311586	0.519669	FALSE
1094	ENSDARG00000073718	3:29674308-29688399:-	si:ch73-233k15.2 [Source:ZFIN;Acc:ZDB-GENE-120215-22]	si:ch73-233k15.2	0.59462	0.737905	4.64131	0.0312111	0.519669	FALSE
1095	ENSDARG00000016357	20:15093609-15104709:-	flavin containing monooxygenase 5 [Source:ZFIN;Acc:ZDB-GENE-030131-6606]	fmo5	0.345281	4.15064	4.63826	0.0312666	0.519669	FALSE
1096	ENSDARG00000039687	22:2680895-2682759:+	zgc:194221 [Source:ZFIN;Acc:ZDB-GENE-081022-77]	zgc:194221	-0.550217	2.69896	4.63821	0.0312676	0.519669	FALSE
1097	ENSDARG00000014287	19:5072918-5090732:+	enolase 2 [Source:ZFIN;Acc:ZDB-GENE-040704-27]	eno2	0.438512	5.50464	4.63553	0.0313165	0.519669	FALSE
1098	ENSDARG00000095538	5:24220157-24231139:-	SUMO specific peptidase 3a [Source:ZFIN;Acc:ZDB-GENE-030131-2303]	senp3a	-0.24871	5.05436	4.63274	0.0313675	0.519669	FALSE
1099	ENSDARG00000012072	13:36680564-36691709:+	ATP synthase, H+ transporting, mitochondrial F0 complex subunit s [Source:ZFIN;Acc:ZDB-GENE-040426-959]	atp5s	0.565273	2.36677	4.63187	0.0313833	0.519669	FALSE
1100	ENSDARG00000089063	23:21964325-21974831:+	lactamase, beta-like 1a [Source:ZFIN;Acc:ZDB-GENE-030131-7625]	lactbl1a	1.33806	1.3334	4.62982	0.0314209	0.519669	FALSE
1101	ENSDARG00000098897	15:33744549-33807758:-	PDS5 cohesin associated factor B [Source:ZFIN;Acc:ZDB-GENE-091217-2]	pds5b	-0.264909	7.01961	4.62815	0.0314515	0.519669	FALSE
1102	ENSDARG00000061187	23:36297221-36306356:-	chromobox homolog 5 (HP1 alpha homolog, Drosophila) [Source:ZFIN;Acc:ZDB-GENE-030131-5553]	cbx5	-0.293751	8.25375	4.62804	0.0314535	0.519669	FALSE
1103	ENSDARG00000054609	21:40139036-40174677:-	solute carrier organic anion transporter family, member 2B1 [Source:ZFIN;Acc:ZDB-GENE-051023-6]	slco2b1	0.648719	3.86982	4.62782	0.0314575	0.519669	FALSE
1104	ENSDARG00000075948	23:7067196-7125494:-	solute carrier organic anion transporter family, member 4A1 [Source:ZFIN;Acc:ZDB-GENE-060606-4]	slco4a1	1.07135	0.66734	4.62773	0.0314591	0.519669	FALSE
1105	ENSDARG00000063719	18:95770-107697:+	ubiquitin specific peptidase 8 [Source:ZFIN;Acc:ZDB-GENE-030131-1949]	usp8	0.248787	6.0063	4.62621	0.0314871	0.519669	FALSE
1106	ENSDARG00000102473	4:76336061-76348088:+	zgc:171673 [Source:ZFIN;Acc:ZDB-GENE-071004-20]	zgc:171673	0.63873	2.76181	4.62608	0.0314895	0.519669	FALSE
1107	ENSDARG00000029356	16:6395311-6424818:-	membrane bound O-acyltransferase domain containing 1 [Source:ZFIN;Acc:ZDB-GENE-041114-98]	mboat1	-0.420773	3.56531	4.62559	0.0314985	0.519669	FALSE
1108	ENSDARG00000017773	17:23578316-23596969:+	solute carrier family 16, member 12a [Source:ZFIN;Acc:ZDB-GENE-080721-24]	slc16a12a	0.687999	2.16139	4.62423	0.0315233	0.519669	FALSE
1109	ENSDARG00000116617	19:18739085-18751905:+	sperm acrosome associated 4 like [Source:ZFIN;Acc:ZDB-GENE-101011-2]	spaca4l	-0.376833	7.18011	4.62297	0.0315465	0.519669	FALSE
1110	ENSDARG00000105112	6:19804048-19926657:-	netrin 1a [Source:ZFIN;Acc:ZDB-GENE-990415-169]	ntn1a	-0.355166	4.47672	4.62209	0.0315628	0.519669	FALSE
1111	ENSDARG00000042563	17:28611746-28623360:+	MIS18 binding protein 1 [Source:ZFIN;Acc:ZDB-GENE-030616-151]	mis18bp1	-0.373971	3.94705	4.61753	0.0316468	0.519669	FALSE
1112	ENSDARG00000079056	13:13693722-13737694:+	si:ch211-194c3.5 [Source:ZFIN;Acc:ZDB-GENE-090313-63]	si:ch211-194c3.5	0.55312	4.38717	4.61718	0.0316532	0.519669	FALSE
1113	ENSDARG00000068708	4:6799794-6809323:-	interferon-related developmental regulator 1 [Source:ZFIN;Acc:ZDB-GENE-030131-6132]	ifrd1	-0.280088	6.91083	4.61513	0.0316912	0.519669	FALSE
1114	ENSDARG00000062457	5:22115250-22130937:-	LAS1-like, ribosome biogenesis factor [Source:ZFIN;Acc:ZDB-GENE-030131-3625]	las1l	-0.388941	5.01892	4.61409	0.0317103	0.519669	FALSE
1115	ENSDARG00000070173	1:21333068-21409877:-	glutamate receptor, ionotropic, AMPA 2a [Source:ZFIN;Acc:ZDB-GENE-020125-3]	gria2a	0.468996	4.7964	4.61256	0.0317386	0.519669	FALSE
1116	ENSDARG00000005853	9:34866576-34871900:-	solute carrier family 25 (mitochondrial carrier; adenine nucleotide translocator), member 6 [Source:ZFIN;Acc:ZDB-GENE-070912-446]	slc25a6	0.627105	1.94106	4.61097	0.0317681	0.519669	FALSE
1117	ENSDARG00000059978	21:10739846-10749542:+	complexin 4a [Source:ZFIN;Acc:ZDB-GENE-060526-116]	cplx4a	1.6909	2.26838	4.60924	0.0318001	0.519669	FALSE
1118	ENSDARG00000076805	16:12256527-12266153:-	leukocyte receptor cluster (LRC) member 8 [Source:ZFIN;Acc:ZDB-GENE-070410-6]	leng8	0.454895	6.23744	4.60577	0.0318646	0.519669	FALSE
1119	ENSDARG00000062137	24:26948712-26995164:-	stromal antigen 1b [Source:ZFIN;Acc:ZDB-GENE-030131-1393]	stag1b	-0.318915	6.52369	4.60276	0.0319205	0.519669	FALSE
1120	ENSDARG00000073870	14:33219370-33265068:-	glycerophosphodiester phosphodiesterase domain containing 2 [Source:ZFIN;Acc:ZDB-GENE-081107-62]	gdpd2	0.385566	4.87286	4.60118	0.0319499	0.519669	FALSE
1121	ENSDARG00000077264	17:24821627-24835683:+	WD repeat domain 43 [Source:ZFIN;Acc:ZDB-GENE-021231-3]	wdr43	-0.265972	6.19224	4.59979	0.0319758	0.519669	FALSE
1122	ENSDARG00000031343	2:22795494-22803665:+	RAB6B, member RAS oncogene family b [Source:ZFIN;Acc:ZDB-GENE-050320-28]	rab6bb	0.41002	5.48547	4.58982	0.0321623	0.519669	FALSE
1123	ENSDARG00000087017	7:24366962-24373662:-	prostaglandin reductase 1 [Source:HGNC Symbol;Acc:HGNC:18429]	PTGR1 (1 of many)	1.41359	0.462575	4.58971	0.0321644	0.519669	FALSE
1124	ENSDARG00000038424	16:16665203-16701718:-	si:dkey-8k3.2 [Source:ZFIN;Acc:ZDB-GENE-100922-98]	si:dkey-8k3.2	0.762181	5.16769	4.58381	0.0322754	0.519669	FALSE
1125	ENSDARG00000027828	21:11468642-11502971:+	glutamate receptor, ionotropic, N-methyl D-aspartate 1a [Source:ZFIN;Acc:ZDB-GENE-051202-1]	grin1a	0.46418	5.83175	4.58332	0.0322845	0.519669	FALSE
1126	ENSDARG00000012694	1:56130222-56176976:-	complement component c3a, duplicate 1 [Source:ZFIN;Acc:ZDB-GENE-990415-35]	c3a.1	0.363765	8.9639	4.58041	0.0323395	0.519669	FALSE
1127	ENSDARG00000061385	7:24390939-24398429:+	HAUS augmin-like complex, subunit 3 [Source:ZFIN;Acc:ZDB-GENE-060929-592]	haus3	-0.384063	3.76945	4.5799	0.0323492	0.519669	FALSE
1128	ENSDARG00000077126	3:31925067-31933774:+	small nuclear ribonucleoprotein 70 (U1) [Source:ZFIN;Acc:ZDB-GENE-040825-2]	snrnp70	-0.269447	7.58769	4.57772	0.0323903	0.519669	FALSE
1129	ENSDARG00000002311	16:16148761-16152199:-	fatty acid binding protein 11b [Source:ZFIN;Acc:ZDB-GENE-050522-391]	fabp11b	0.431793	5.2194	4.57639	0.0324155	0.519669	FALSE
1130	ENSDARG00000023082	19:5324653-5332784:-	keratin, type 1, gene 19d [Source:ZFIN;Acc:ZDB-GENE-060316-1]	krt1-19d	0.511237	4.48177	4.57065	0.0325242	0.519669	FALSE
1131	ENSDARG00000052437	5:57653459-57655092:-	MIA SH3 domain containing [Source:ZFIN;Acc:ZDB-GENE-081022-66]	mia	0.604763	2.59922	4.57062	0.0325248	0.519669	FALSE
1132	ENSDARG00000101331	15:33865312-33878283:+	tektin 1 [Source:ZFIN;Acc:ZDB-GENE-041114-99]	tekt1	-0.615843	0.479179	4.57021	0.0325325	0.519669	FALSE
1133	ENSDARG00000104015	22:6969477-6991514:-	fibroblast growth factor receptor 1b, like [Source:ZFIN;Acc:ZDB-GENE-091204-406]	fgfr1bl	-0.705352	3.08651	4.56855	0.0325642	0.519669	FALSE
1134	ENSDARG00000029439	8:11687254-11744994:+	ATPase sarcoplasmic/endoplasmic reticulum Ca2+ transporting 2a [Source:ZFIN;Acc:ZDB-GENE-040426-702]	atp2a2a	0.275542	4.34552	4.56337	0.0326628	0.519669	FALSE
1135	ENSDARG00000069988	21:11244068-11251815:+	AT-rich interaction domain 6 [Source:ZFIN;Acc:ZDB-GENE-070112-1882]	arid6	0.59483	2.27507	4.56272	0.0326752	0.519669	FALSE
1136	ENSDARG00000076302	7:18557939-18601206:-	deltex E3 ubiquitin ligase 4 [Source:HGNC Symbol;Acc:HGNC:29151]	DTX4	-0.343656	6.0752	4.56202	0.0326885	0.519669	FALSE
1137	ENSDARG00000027316	4:16725960-16742893:+	t-complex 11, testis-specific-like 2 [Source:ZFIN;Acc:ZDB-GENE-040426-1956]	tcp11l2	0.319774	5.42919	4.56051	0.0327173	0.519669	FALSE
1138	ENSDARG00000044491	21:34879268-34926738:-	kinesin family member 20A [Source:ZFIN;Acc:ZDB-GENE-050522-252]	kif20a	-0.277188	5.22062	4.55914	0.0327435	0.519669	FALSE
1139	ENSDARG00000078797	19:1688727-1738445:+	DENN/MADD domain containing 3a [Source:ZFIN;Acc:ZDB-GENE-091230-6]	dennd3a	0.355522	3.75342	4.55797	0.0327659	0.519669	FALSE
1140	ENSDARG00000040469	14:4047215-4076480:-	ectonucleotide pyrophosphatase/phosphodiesterase 6 [Source:ZFIN;Acc:ZDB-GENE-031205-1]	enpp6	-0.439863	3.69931	4.55661	0.0327919	0.519669	FALSE
1141	ENSDARG00000069495	21:25664393-25669820:-	transmembrane protein 179B [Source:ZFIN;Acc:ZDB-GENE-091204-145]	tmem179b	0.654057	0.7556	4.5532	0.0328572	0.519669	FALSE
1142	ENSDARG00000102976	3:43352556-43356082:-	UNC homeobox [Source:ZFIN;Acc:ZDB-GENE-080509-1]	uncx	-0.307926	4.77718	4.55093	0.0329009	0.519669	FALSE
1143	ENSDARG00000016753	11:24851671-24876621:+	importin 9 [Source:ZFIN;Acc:ZDB-GENE-040426-2953]	ipo9	-0.356159	5.60928	4.54986	0.0329215	0.519669	FALSE
1144	ENSDARG00000040184	20:2731436-2745385:+	synaptotagmin binding, cytoplasmic RNA interacting protein [Source:ZFIN;Acc:ZDB-GENE-030131-4862]	syncrip	-0.312475	9.15206	4.54975	0.0329235	0.519669	FALSE
1145	ENSDARG00000016048	21:19301562-19316985:-	glycerol-3-phosphate acyltransferase 3 [Source:ZFIN;Acc:ZDB-GENE-040718-436]	gpat3	0.388348	5.01259	4.54847	0.0329482	0.519669	FALSE
1146	ENSDARG00000055569	12:13527422-13549538:-	GH3 domain containing [Source:ZFIN;Acc:ZDB-GENE-050208-165]	ghdc	0.713453	1.06668	4.54835	0.0329505	0.519669	FALSE
1147	ENSDARG00000091768	12:30501044-30516095:+	DNA cross-link repair 1A (PSO2 homolog, S. cerevisiae) [Source:ZFIN;Acc:ZDB-GENE-050522-124]	dclre1a	-0.346998	3.90782	4.54776	0.0329618	0.519669	FALSE
1148	ENSDARG00000007271	24:26328787-26343203:+	myoneurin [Source:ZFIN;Acc:ZDB-GENE-030131-5378]	mynn	-0.340987	5.32368	4.54525	0.0330103	0.519669	FALSE
1149	ENSDARG00000018263	1:9954489-9966195:+	protein disulfide isomerase family A, member 2 [Source:ZFIN;Acc:ZDB-GENE-040426-705]	pdia2	1.15249	2.11727	4.54476	0.0330196	0.519669	FALSE
1150	ENSDARG00000088881	16:13505064-13516745:-	si:dkeyp-69b9.3 [Source:ZFIN;Acc:ZDB-GENE-100922-275]	si:dkeyp-69b9.3	0.466855	4.18615	4.54473	0.0330202	0.519669	FALSE
1151	ENSDARG00000100897	14:3186485-3268155:-	platelet-derived growth factor receptor, beta polypeptide [Source:ZFIN;Acc:ZDB-GENE-030805-2]	pdgfrb	0.481111	4.33883	4.54346	0.0330447	0.519669	FALSE
1152	ENSDARG00000034093	1:37195465-37310490:+	doublecortin-like kinase 2a [Source:ZFIN;Acc:ZDB-GENE-050420-170]	dclk2a	-0.429523	5.11124	4.54329	0.0330479	0.519669	FALSE
1153	ENSDARG00000044441	6:28051978-28111704:+	si:ch73-194h10.2 [Source:ZFIN;Acc:ZDB-GENE-100921-21]	si:ch73-194h10.2	0.758681	2.60513	4.54037	0.0331044	0.519669	FALSE
1154	ENSDARG00000007359	8:50953776-50962889:+	zgc:56596 [Source:ZFIN;Acc:ZDB-GENE-040426-1089]	zgc:56596	-0.325354	4.40279	4.53993	0.033113	0.519669	FALSE
1155	ENSDARG00000095783	6:49761229-49769100:-	si:dkey-249d8.1 [Source:ZFIN;Acc:ZDB-GENE-110411-157]	si:dkey-249d8.1	0.828357	-0.062791	4.53815	0.0331474	0.519669	FALSE
1156	ENSDARG00000062465	9:24125445-24145714:+	post-GPI attachment to proteins 1 [Source:ZFIN;Acc:ZDB-GENE-090313-216]	pgap1	0.63756	1.69536	4.53653	0.0331788	0.519669	FALSE
1157	ENSDARG00000100311	4:51542447-51598177:+	si:dkey-165e24.1 [Source:ZFIN;Acc:ZDB-GENE-081103-19]	si:dkey-165e24.1	1.00051	1.97229	4.53512	0.033206	0.519669	FALSE
1158	ENSDARG00000105190	6:18623492-18698669:-	rhomboid, veinlet-like 3 (Drosophila) [Source:ZFIN;Acc:ZDB-GENE-050417-2]	rhbdl3	-0.432496	4.14149	4.53505	0.0332075	0.519669	FALSE
1159	ENSDARG00000104980	5:52881744-52921532:-	protein phosphatase with EF-hand domain 2a [Source:NCBI gene;Acc:100537120]	CU695117.1	0.93183	0.515689	4.53492	0.03321	0.519669	FALSE
1160	ENSDARG00000100773	5:54336898-54395488:-	zinc finger, MYND-type containing 19 [Source:ZFIN;Acc:ZDB-GENE-030131-4460]	zmynd19	-0.294659	4.25887	4.5345	0.0332181	0.519669	FALSE
1161	ENSDARG00000022430	16:4513597-4531657:-	protein phosphatase 1, regulatory subunit 8b [Source:ZFIN;Acc:ZDB-GENE-040426-1271]	ppp1r8b	-0.286904	5.19051	4.53106	0.0332851	0.519669	FALSE
1162	ENSDARG00000075831	7:24208611-24236364:-	solute carrier family 7 (amino acid transporter light chain, L system), member 8a [Source:ZFIN;Acc:ZDB-GENE-121120-2]	slc7a8a	0.473158	6.53386	4.53062	0.0332936	0.519669	FALSE
1163	ENSDARG00000042187	20:33467161-33487729:-	SMEK homolog 1, suppressor of mek1 (Dictyostelium) [Source:ZFIN;Acc:ZDB-GENE-030131-3958]	smek1	-0.273748	6.92949	4.52809	0.0333428	0.519669	FALSE
1164	ENSDARG00000013134	17:39873584-39886628:-	zmp:0000000545 [Source:ZFIN;Acc:ZDB-GENE-130530-548]	zmp:0000000545	1.12422	1.04825	4.52791	0.0333463	0.519669	FALSE
1165	ENSDARG00000055510	3:26186153-26191960:-	yippee-like 3 [Source:ZFIN;Acc:ZDB-GENE-030516-4]	ypel3	0.518222	3.75069	4.52574	0.0333887	0.519669	FALSE
1166	ENSDARG00000104023	15:33891808-33933820:-	myelin associated glycoprotein [Source:ZFIN;Acc:ZDB-GENE-041217-24]	mag	0.844371	1.9577	4.52432	0.0334163	0.519669	FALSE
1167	ENSDARG00000002304	18:30481030-30499489:-	GINS complex subunit 2 [Source:ZFIN;Acc:ZDB-GENE-050419-19]	gins2	-0.482284	3.21278	4.52362	0.03343	0.519669	FALSE
1168	ENSDARG00000098935	21:226351-233282:-	brix domain containing 2 [Source:ZFIN;Acc:ZDB-GENE-060518-1]	bxdc2	-0.312632	5.34403	4.52311	0.0334399	0.519669	FALSE
1169	ENSDARG00000101883	4:76403698-76439984:+	zgc:172128 [Source:ZFIN;Acc:ZDB-GENE-080220-2]	zgc:172128	0.676952	2.09307	4.52048	0.0334915	0.519669	FALSE
1170	ENSDARG00000078781	6:53373498-53391727:-	si:ch211-161c3.6 [Source:ZFIN;Acc:ZDB-GENE-131126-51]	si:ch211-161c3.6	0.497924	2.66339	4.52022	0.0334965	0.519669	FALSE
1171	ENSDARG00000008553	17:3124129-3166898:+	zgc:136872 [Source:ZFIN;Acc:ZDB-GENE-060421-5204]	zgc:136872	0.939888	0.24023	4.51936	0.0335134	0.519669	FALSE
1172	ENSDARG00000003219	23:33739215-33753361:-	bridging integrator 2a [Source:ZFIN;Acc:ZDB-GENE-041114-126]	bin2a	0.580698	3.92244	4.51909	0.0335187	0.519669	FALSE
1173	ENSDARG00000070431	1:14382584-14404555:+	FIP1 like 1b (S. cerevisiae) [Source:ZFIN;Acc:ZDB-GENE-041010-138]	fip1l1b	-0.27733	6.37243	4.51893	0.0335219	0.519669	FALSE
1174	ENSDARG00000074213	1:11690360-11707665:+	eukaryotic translation initiation factor 3, subunit Bb [Source:ZFIN;Acc:ZDB-GENE-090312-175]	eif3bb	0.906339	0.590118	4.51811	0.0335378	0.519669	FALSE
1175	ENSDARG00000035282	5:42122810-42123794:-	ER membrane protein complex subunit 6 [Source:ZFIN;Acc:ZDB-GENE-030131-9164]	emc6	-0.294728	5.89646	4.51668	0.033566	0.519669	FALSE
1176	ENSDARG00000101690	4:76349919-76361982:+	si:ch73-158p21.2 [Source:ZFIN;Acc:ZDB-GENE-161017-23]	si:ch73-158p21.2	0.728634	0.479617	4.51248	0.0336484	0.519669	FALSE
1177	ENSDARG00000006923	11:30817943-31026335:+	calcium channel, voltage-dependent, P/Q type, alpha 1A subunit, b [Source:ZFIN;Acc:ZDB-GENE-090514-3]	cacna1ab	0.707467	2.61435	4.51235	0.033651	0.519669	FALSE
1178	ENSDARG00000019797	11:17997403-18107447:-	glutamine-rich 1 [Source:ZFIN;Acc:ZDB-GENE-030131-8204]	qrich1	-0.26979	4.56381	4.51032	0.033691	0.519669	FALSE
1179	ENSDARG00000020984	20:122123-147578:-	solute carrier family 16 (aromatic amino acid transporter), member 10 [Source:ZFIN;Acc:ZDB-GENE-040724-214]	slc16a10	0.31335	4.87531	4.51002	0.0336968	0.519669	FALSE
1180	ENSDARG00000093821	5:67268110-67274506:+	si:ch211-110p13.9 [Source:ZFIN;Acc:ZDB-GENE-060526-9]	si:ch211-110p13.9	-0.454349	1.98875	4.50937	0.0337097	0.519669	FALSE
1181	ENSDARG00000076135	13:22619684-22646134:-	multimerin 2a [Source:ZFIN;Acc:ZDB-GENE-080424-3]	mmrn2a	0.37317	3.81226	4.50798	0.0337371	0.519669	FALSE
1182	ENSDARG00000020573	9:33334501-33354738:+	DEAD-box helicase 3 X-linked a [Source:ZFIN;Acc:ZDB-GENE-030131-1565]	ddx3xa	-0.390358	7.34745	4.50741	0.0337483	0.519669	FALSE
1183	ENSDARG00000099799	9:458751-470097:-	si:dkey-11f4.16 [Source:ZFIN;Acc:ZDB-GENE-070912-357]	si:dkey-11f4.16	0.661794	1.75027	4.50597	0.0337767	0.519669	FALSE
1184	ENSDARG00000038239	3:18807006-18839529:+	transportin 2 (importin 3, karyopherin beta 2b) [Source:ZFIN;Acc:ZDB-GENE-040822-16]	tnpo2	-0.340724	6.92717	4.50562	0.0337836	0.519669	FALSE
1185	ENSDARG00000061468	5:28259655-28270945:+	non-SMC condensin I complex, subunit H [Source:ZFIN;Acc:ZDB-GENE-070112-652]	ncaph	-0.320458	5.22185	4.50392	0.0338172	0.519669	FALSE
1186	ENSDARG00000077047	6:13920479-13987739:+	protein tyrosine phosphatase, receptor type, Nb [Source:ZFIN;Acc:ZDB-GENE-100505-1]	ptprnb	0.603463	1.65727	4.50354	0.0338248	0.519669	FALSE
1187	ENSDARG00000036428	11:40134856-40172295:-	si:dkey-264d12.4 [Source:ZFIN;Acc:ZDB-GENE-141216-123]	si:dkey-264d12.4	0.551511	1.90413	4.50166	0.0338619	0.519669	FALSE
1188	ENSDARG00000086739	19:43750676-43768721:+	si:ch1073-513e17.1 [Source:ZFIN;Acc:ZDB-GENE-030131-7188]	si:ch1073-513e17.1	0.562988	1.34591	4.49961	0.0339026	0.519669	FALSE
1189	ENSDARG00000055302	8:28900689-29587703:+	glutamate receptor, ionotropic, delta 2 [Source:ZFIN;Acc:ZDB-GENE-040913-1]	grid2	0.598911	2.65723	4.4988	0.0339187	0.519669	FALSE
1190	ENSDARG00000033172	16:46294337-46327301:+	nuclear receptor subfamily 2, group F, member 5 [Source:ZFIN;Acc:ZDB-GENE-990415-253]	nr2f5	-0.33205	6.18476	4.49645	0.0339653	0.519669	FALSE
1191	ENSDARG00000074849	12:10464897-10476448:-	Rac family small GTPase 1a [Source:ZFIN;Acc:ZDB-GENE-030131-5415]	rac1a	-0.313631	6.84948	4.49588	0.0339765	0.519669	FALSE
1192	ENSDARG00000038901	7:22293894-22309032:+	transmembrane protein 256 [Source:ZFIN;Acc:ZDB-GENE-050417-92]	tmem256	-0.525469	2.84151	4.49574	0.0339793	0.519669	FALSE
1193	ENSDARG00000024759	2:21485492-21504467:+	inhibin subunit beta Ab [Source:ZFIN;Acc:ZDB-GENE-050525-2]	inhbab	0.721058	0.156169	4.49508	0.0339925	0.519669	FALSE
1194	ENSDARG00000099819	7:25033924-25040976:+	sb:cb1058 [Source:ZFIN;Acc:ZDB-GENE-040108-9]	sb:cb1058	0.827224	4.00473	4.49332	0.0340275	0.519669	FALSE
1195	ENSDARG00000004687	24:20325312-20332460:+	acetyl-CoA acyltransferase 1 [Source:ZFIN;Acc:ZDB-GENE-040704-48]	acaa1	0.439768	3.82938	4.49332	0.0340276	0.519669	FALSE
1196	ENSDARG00000044387	21:38002879-38009507:+	claudin 2 [Source:ZFIN;Acc:ZDB-GENE-040912-26]	cldn2	0.76011	0.748741	4.49156	0.0340626	0.519669	FALSE
1197	ENSDARG00000036700	6:6989454-6993046:-	si:ch211-114n24.6 [Source:ZFIN;Acc:ZDB-GENE-120214-26]	si:ch211-114n24.6	-0.584573	4.44696	4.48755	0.0341426	0.519669	FALSE
1198	ENSDARG00000055344	15:8192715-8235529:+	mitochondrial intermediate peptidase [Source:ZFIN;Acc:ZDB-GENE-060503-662]	mipep	0.35189	3.58157	4.48516	0.0341904	0.519669	FALSE
1199	ENSDARG00000077300	12:17570675-17593030:-	ubiquitin specific peptidase 42 [Source:ZFIN;Acc:ZDB-GENE-030131-5739]	usp42	-0.310447	5.01381	4.48508	0.0341919	0.519669	FALSE
1200	ENSDARG00000053215	16:32832213-33001153:-	malic enzyme 1, NADP(+)-dependent, cytosolic [Source:ZFIN;Acc:ZDB-GENE-061013-438]	me1	0.519357	2.59118	4.48317	0.0342301	0.519669	FALSE
1201	ENSDARG00000042520	5:67474119-67499279:-	si:dkey-251i10.3 [Source:ZFIN;Acc:ZDB-GENE-060526-271]	si:dkey-251i10.3	-0.292878	5.27145	4.48273	0.0342391	0.519669	FALSE
1202	ENSDARG00000071011	6:13742899-13744681:+	cyclin-dependent kinase 5, regulatory subunit 2a (p39) [Source:ZFIN;Acc:ZDB-GENE-050417-22]	cdk5r2a	0.468227	5.00913	4.48197	0.0342542	0.519669	FALSE
1203	ENSDARG00000033175	11:37720552-37726201:+	small nuclear ribonucleoprotein polypeptide E [Source:ZFIN;Acc:ZDB-GENE-040426-1112]	snrpe	-0.328466	6.11703	4.48167	0.0342603	0.519669	FALSE
1204	ENSDARG00000008540	9:53276356-53277722:+	SRY (sex determining region Y)-box 21b [Source:ZFIN;Acc:ZDB-GENE-040429-1]	sox21b	-0.347469	4.13508	4.48147	0.0342642	0.519669	FALSE
1205	ENSDARG00000041382	16:5650495-5671862:-	si:dkey-283b15.2 [Source:ZFIN;Acc:ZDB-GENE-100921-93]	si:dkey-283b15.2	0.815307	2.73222	4.47796	0.0343347	0.519669	FALSE
1206	ENSDARG00000036376	7:22616212-22626853:+	claudin 7a [Source:ZFIN;Acc:ZDB-GENE-040718-29]	cldn7a	0.860561	4.03821	4.47776	0.0343386	0.519669	FALSE
1207	ENSDARG00000024904	22:15959844-15973184:+	scl/tal1 interrupting locus [Source:ZFIN;Acc:ZDB-GENE-020419-39]	stil	-0.510219	3.45686	4.47776	0.0343386	0.519669	FALSE
1208	ENSDARG00000034497	25:21064019-21066136:-	F-box and leucine-rich repeat protein 14a [Source:ZFIN;Acc:ZDB-GENE-030131-5920]	fbxl14a	-0.373175	4.68953	4.47267	0.0344411	0.519669	FALSE
1209	ENSDARG00000009702	7:49695904-49715154:+	achaete-scute family bHLH transcription factor 1b [Source:ZFIN;Acc:ZDB-GENE-980526-174]	ascl1b	0.726054	0.701891	4.47162	0.0344623	0.519669	FALSE
1210	ENSDARG00000044001	17:10824659-10838434:-	lectin, galactoside binding soluble 3b [Source:ZFIN;Acc:ZDB-GENE-030131-4324]	lgals3b	-0.346162	6.96507	4.46973	0.0345005	0.519669	FALSE
1211	ENSDARG00000026540	23:10805188-10827419:+	protein phosphatase 4, regulatory subunit 2a [Source:ZFIN;Acc:ZDB-GENE-030131-4922]	ppp4r2a	-0.296555	5.65123	4.46889	0.0345175	0.519669	FALSE
1212	ENSDARG00000030097	7:58259455-58269812:-	syndecan binding protein (syntenin) [Source:ZFIN;Acc:ZDB-GENE-081104-57]	sdcbp	0.528073	2.18594	4.46876	0.0345199	0.519669	FALSE
1213	ENSDARG00000044588	3:27027781-27056180:+	epithelial membrane protein 2 [Source:ZFIN;Acc:ZDB-GENE-040822-24]	emp2	-0.286416	6.64944	4.46873	0.0345207	0.519669	FALSE
1214	ENSDARG00000089886	6:21861087-21873266:-	si:dkey-19e4.5 [Source:ZFIN;Acc:ZDB-GENE-030131-1852]	si:dkey-19e4.5	-0.263602	5.74362	4.4685	0.0345252	0.519669	FALSE
1215	ENSDARG00000105782	7:73308566-73323365:+	si:cabz01081777.1 [Source:NCBI gene;Acc:100331748]	CABZ01081777.1	0.607881	0.472832	4.46551	0.0345857	0.519669	FALSE
1216	ENSDARG00000000796	23:32149269-32194397:-	nuclear receptor subfamily 4, group A, member 1 [Source:ZFIN;Acc:ZDB-GENE-040704-11]	nr4a1	-0.317944	5.23488	4.46363	0.0346239	0.519669	FALSE
1217	ENSDARG00000091609	1:12135129-12138612:+	serine peptidase inhibitor, Kazal type 4 [Source:ZFIN;Acc:ZDB-GENE-130821-1]	spink4	0.728746	0.233808	4.46294	0.0346378	0.519669	FALSE
1218	ENSDARG00000009953	9:34397516-34428152:+	mediator complex subunit 14 [Source:ZFIN;Acc:ZDB-GENE-030131-8867]	med14	-0.279882	5.61993	4.46008	0.034696	0.519669	FALSE
1219	ENSDARG00000042529	8:25225590-25247284:-	guanine nucleotide binding protein (G protein), alpha transducing activity polypeptide 2 [Source:ZFIN;Acc:ZDB-GENE-011128-10]	gnat2	1.7925	3.31799	4.45903	0.0347172	0.519669	FALSE
1220	ENSDARG00000111977	5:36974931-36997238:+	gap junction protein delta 1a [Source:ZFIN;Acc:ZDB-GENE-080723-77]	gjd1a	0.372386	3.65296	4.4539	0.0348216	0.519669	FALSE
1221	ENSDARG00000040266	7:26494583-26497947:-	SRY (sex determining region Y)-box 19b [Source:ZFIN;Acc:ZDB-GENE-010111-1]	sox19b	-0.420261	4.46931	4.45264	0.0348474	0.519669	FALSE
1222	ENSDARG00000041599	18:17428258-17461796:+	zgc:91860 [Source:ZFIN;Acc:ZDB-GENE-040704-34]	zgc:91860	0.405132	4.64171	4.45227	0.034855	0.519669	FALSE
1223	ENSDARG00000013457	10:8197827-8266094:+	Mtr4 exosome RNA helicase [Source:ZFIN;Acc:ZDB-GENE-040426-2854]	mtrex	-0.261232	5.76192	4.45167	0.0348671	0.519669	FALSE
1224	ENSDARG00000102066	7:19334314-19369002:-	netrin 4 [Source:ZFIN;Acc:ZDB-GENE-050310-1]	ntn4	0.562167	2.03506	4.4513	0.0348746	0.519669	FALSE
1225	ENSDARG00000038153	6:603278-609887:-	lectin, galactoside-binding, soluble, 2b [Source:ZFIN;Acc:ZDB-GENE-040426-1590]	lgals2b	0.789396	5.36659	4.45114	0.0348779	0.519669	FALSE
1226	ENSDARG00000018494	5:43798345-43805610:-	survival of motor neuron 1, telomeric [Source:ZFIN;Acc:ZDB-GENE-990715-16]	smn1	-0.3426	3.92954	4.44902	0.0349212	0.519669	FALSE
1227	ENSDARG00000007034	5:55602720-55625247:-	heterogeneous nuclear ribonucleoprotein K, like [Source:ZFIN;Acc:ZDB-GENE-040426-1923]	hnrpkl	0.513279	6.19222	4.44825	0.0349371	0.519669	FALSE
1228	ENSDARG00000019335	2:48288461-48304696:+	hes family bHLH transcription factor 6 [Source:ZFIN;Acc:ZDB-GENE-030828-5]	hes6	-0.58613	5.9757	4.44345	0.0350355	0.519669	FALSE
1229	ENSDARG00000101161	6:1748463-1762191:-	origin recognition complex, subunit 4 [Source:ZFIN;Acc:ZDB-GENE-040426-2224]	orc4	-0.508772	4.39329	4.44301	0.0350444	0.519669	FALSE
1230	ENSDARG00000103124	17:44502707-44584938:-	solute carrier family 35, member F4 [Source:ZFIN;Acc:ZDB-GENE-131121-49]	slc35f4	0.568728	0.60771	4.44207	0.0350637	0.519669	FALSE
1231	ENSDARG00000035735	5:67909644-67911111:-	GS homeobox 1 [Source:ZFIN;Acc:ZDB-GENE-041008-135]	gsx1	-0.514918	3.53608	4.44104	0.0350849	0.519669	FALSE
1232	ENSDARG00000004151	13:1381953-1395002:+	RAB23, member RAS oncogene family [Source:ZFIN;Acc:ZDB-GENE-050522-328]	rab23	0.379808	2.75559	4.43951	0.0351162	0.519669	FALSE
1233	ENSDARG00000077072	5:50084936-50371205:-	si:ch73-280o22.2 [Source:ZFIN;Acc:ZDB-GENE-141216-272]	si:ch73-280o22.2	0.495465	2.88799	4.43923	0.0351221	0.519669	FALSE
1234	ENSDARG00000116725	25:172331-173165:-	NULL	CABZ01114053.1	0.842352	1.62945	4.43738	0.0351601	0.519669	FALSE
1235	ENSDARG00000003153	18:22721551-22735002:-	nudix hydrolase 21 [Source:ZFIN;Acc:ZDB-GENE-040426-1316]	nudt21	-0.28987	6.05481	4.43711	0.0351657	0.519669	FALSE
1236	ENSDARG00000060992	17:31205064-31212420:-	RNA pseudouridylate synthase domain containing 2 [Source:ZFIN;Acc:ZDB-GENE-120411-43]	rpusd2	-0.498389	2.76453	4.43704	0.0351671	0.519669	FALSE
1237	ENSDARG00000044402	21:36612440-36619599:-	NOP16 nucleolar protein homolog (yeast) [Source:ZFIN;Acc:ZDB-GENE-040718-267]	nop16	-0.320932	4.46094	4.43628	0.0351829	0.519669	FALSE
1238	ENSDARG00000075277	8:35212233-35761613:+	transmembrane protein 132C [Source:HGNC Symbol;Acc:HGNC:25436]	TMEM132C	0.493843	1.82935	4.43573	0.0351942	0.519669	FALSE
1239	ENSDARG00000019941	11:14771908-14813063:-	small glutamine-rich tetratricopeptide repeat (TPR)-containing, alpha [Source:ZFIN;Acc:ZDB-GENE-030131-8811]	sgta	-0.24793	6.26383	4.43048	0.0353027	0.519826	FALSE
1240	ENSDARG00000037178	1:29831759-29860895:+	zic family member 2 (odd-paired homolog, Drosophila) b [Source:ZFIN;Acc:ZDB-GENE-030219-92]	zic2b	-0.447562	4.06053	4.42976	0.0353175	0.519826	FALSE
1241	ENSDARG00000087162	7:22313533-22325140:+	transmembrane protein 102 [Source:HGNC Symbol;Acc:HGNC:26722]	TMEM102	0.375214	3.45934	4.42953	0.0353222	0.519826	FALSE
1242	ENSDARG00000102705	19:33836439-33850219:-	OTU domain containing 6B [Source:ZFIN;Acc:ZDB-GENE-040426-974]	otud6b	-0.330808	4.07635	4.4278	0.035358	0.519826	FALSE
1243	ENSDARG00000058504	11:12719944-12728353:+	adaptor related protein complex 1 subunit sigma 2 [Source:ZFIN;Acc:ZDB-GENE-030131-5448]	ap1s2	-0.339039	6.42395	4.42731	0.0353682	0.519826	FALSE
1244	ENSDARG00000020311	13:36592194-36606941:+	cornichon family AMPA receptor auxiliary protein 1 [Source:ZFIN;Acc:ZDB-GENE-040426-1944]	cnih1	-0.277864	6.29598	4.42562	0.0354032	0.519826	FALSE
1245	ENSDARG00000030789	9:38314466-38352220:+	DEAD (Asp-Glu-Ala-Asp) box polypeptide 18 [Source:ZFIN;Acc:ZDB-GENE-030131-9685]	ddx18	-0.26663	5.60276	4.42425	0.0354318	0.519826	FALSE
1246	ENSDARG00000001993	6:40745437-40756138:-	myosin, heavy chain b [Source:ZFIN;Acc:ZDB-GENE-081124-1]	myhb	1.25032	4.34451	4.4206	0.0355075	0.519826	FALSE
1247	ENSDARG00000020028	9:39026311-39139722:+	carbamoyl-phosphate synthase 1, mitochondrial [Source:ZFIN;Acc:ZDB-GENE-081105-17]	cps1	-0.756945	3.25714	4.41873	0.0355464	0.519826	FALSE
1248	ENSDARG00000059109	19:5315987-5320330:+	si:dkeyp-113d7.1 [Source:ZFIN;Acc:ZDB-GENE-030131-755]	si:dkeyp-113d7.1	-0.251887	5.7113	4.41842	0.035553	0.519826	FALSE
1249	ENSDARG00000036816	19:6213680-6303099:-	POU class 2 homeobox 2a [Source:ZFIN;Acc:ZDB-GENE-060310-2]	pou2f2a	-0.476936	6.39853	4.41666	0.0355897	0.519826	FALSE
1250	ENSDARG00000035352	5:37966505-37971008:+	platelet-activating factor acetylhydrolase 1b, catalytic subunit 2 [Source:ZFIN;Acc:ZDB-GENE-060526-43]	pafah1b2	0.47756	2.27908	4.41621	0.035599	0.519826	FALSE
1251	ENSDARG00000074852	12:33661781-33706726:-	myosin XVB [Source:ZFIN;Acc:ZDB-GENE-030131-4797]	myo15b	0.754334	1.38003	4.41345	0.0356567	0.519826	FALSE
1252	ENSDARG00000076895	13:33811842-33822550:-	fibronectin leucine rich transmembrane 3 [Source:ZFIN;Acc:ZDB-GENE-030131-1988]	flrt3	-0.243876	6.27096	4.41249	0.0356768	0.519826	FALSE
1253	ENSDARG00000104783	1:58628165-58632064:+	si:ch73-221f6.4 [Source:ZFIN;Acc:ZDB-GENE-121214-120]	si:ch73-221f6.4	-0.460031	2.71205	4.41202	0.0356865	0.519826	FALSE
1254	ENSDARG00000074322	25:13191391-13194926:+	si:ch211-194m7.3 [Source:ZFIN;Acc:ZDB-GENE-131121-19]	si:ch211-194m7.3	0.68092	3.22152	4.41166	0.0356941	0.519826	FALSE
1255	ENSDARG00000044484	21:34849406-34880924:+	CDC23 (cell division cycle 23, yeast, homolog) [Source:ZFIN;Acc:ZDB-GENE-040426-866]	cdc23	-0.265595	4.75258	4.41011	0.0357265	0.519826	FALSE
1256	ENSDARG00000011821	24:5237709-5314707:+	procollagen-lysine, 2-oxoglutarate 5-dioxygenase 2 [Source:ZFIN;Acc:ZDB-GENE-070326-1]	plod2	0.305411	4.80222	4.40972	0.0357347	0.519826	FALSE
1257	ENSDARG00000054304	2:38271392-38275658:+	homeobox and leucine zipper encoding a [Source:ZFIN;Acc:ZDB-GENE-030616-592]	homeza	-0.374492	4.0139	4.40653	0.0358016	0.519826	FALSE
1258	ENSDARG00000018065	10:29963518-30589172:+	neurotrimin [Source:ZFIN;Acc:ZDB-GENE-060421-6020]	ntm	0.662816	0.602667	4.40333	0.0358689	0.519826	FALSE
1259	ENSDARG00000058390	24:21938741-21952164:-	acyl-CoA thioesterase 9, tandem duplicate 2 [Source:ZFIN;Acc:ZDB-GENE-051113-136]	acot9.2	-0.604416	1.44698	4.40184	0.0359001	0.519826	FALSE
1260	ENSDARG00000052649	3:45364849-45373511:+	ubiquitin-conjugating enzyme E2Ia [Source:ZFIN;Acc:ZDB-GENE-010607-1]	ube2ia	-0.254638	6.23406	4.40134	0.0359107	0.519826	FALSE
1261	ENSDARG00000102185	9:53707240-53719543:+	protocadherin 8 [Source:HGNC Symbol;Acc:HGNC:8660]	PCDH8	0.676807	2.23588	4.39884	0.0359635	0.519826	FALSE
1262	ENSDARG00000031299	15:15403560-15408113:+	dehydrogenase/reductase (SDR family) member 11b [Source:ZFIN;Acc:ZDB-GENE-040625-155]	dhrs11b	0.451639	2.85742	4.39523	0.0360397	0.519826	FALSE
1263	ENSDARG00000053480	7:30371893-30390376:+	aquaporin 9b [Source:ZFIN;Acc:ZDB-GENE-070911-1]	aqp9b	1.06114	1.00607	4.39157	0.036117	0.519826	FALSE
1264	ENSDARG00000026225	13:12993851-13030851:-	nuclear receptor binding SET domain protein 2 [Source:ZFIN;Acc:ZDB-GENE-030131-2581]	nsd2	-0.36278	5.79887	4.39094	0.0361303	0.519826	FALSE
1265	ENSDARG00000105119	4:63253425-63286338:+	si:ch211-258f1.3 [Source:ZFIN;Acc:ZDB-GENE-070912-252]	si:ch211-258f1.3	0.903786	0.532173	4.39093	0.0361307	0.519826	FALSE
1266	ENSDARG00000094324	14:30669662-30704075:-	EGF containing fibulin extracellular matrix protein 2a [Source:ZFIN;Acc:ZDB-GENE-041212-8]	efemp2a	0.276442	5.53735	4.39073	0.0361348	0.519826	FALSE
1267	ENSDARG00000100963	4:4376498-4387008:+	NULL	CU468826.2	0.508499	1.71252	4.38956	0.0361597	0.519826	FALSE
1268	ENSDARG00000071566	12:13205955-13223449:+	protein phosphatase 1, catalytic subunit, alpha isozyme b [Source:ZFIN;Acc:ZDB-GENE-030131-5512]	ppp1cab	-0.249664	6.32333	4.38849	0.0361824	0.519826	FALSE
1269	ENSDARG00000023445	23:19834215-19953089:-	ATPase plasma membrane Ca2+ transporting 3b [Source:ZFIN;Acc:ZDB-GENE-080409-2]	atp2b3b	0.485417	5.03161	4.38824	0.0361876	0.519826	FALSE
1270	ENSDARG00000033444	21:34033580-34075107:+	mitogen-activated protein kinase kinase kinase kinase 6 [Source:ZFIN;Acc:ZDB-GENE-060512-339]	map4k6	0.417088	3.05397	4.38672	0.0362199	0.519826	FALSE
1271	ENSDARG00000019907	16:14572008-14587332:-	DNA replication and sister chromatid cohesion 1 [Source:ZFIN;Acc:ZDB-GENE-040912-35]	dscc1	-0.428733	3.17317	4.38655	0.0362236	0.519826	FALSE
1272	ENSDARG00000097491	11:30321116-30329055:+	UDP glucuronosyltransferase 1 family, polypeptide B1 [Source:ZFIN;Acc:ZDB-GENE-080227-10]	ugt1b1	0.396692	4.67103	4.38626	0.0362298	0.519826	FALSE
1273	ENSDARG00000023600	1:26740718-26782573:-	SH3 domain containing GRB2 like 2a, endophilin A1 [Source:ZFIN;Acc:ZDB-GENE-040121-3]	sh3gl2a	0.421063	4.22653	4.38359	0.0362864	0.519826	FALSE
1274	ENSDARG00000097118	2:342478-344595:-	si:dkey-33c14.3 [Source:NCBI gene;Acc:100537295]	si:dkey-33c14.3	0.664885	7.11835	4.3827	0.0363054	0.519826	FALSE
1275	ENSDARG00000035360	5:38301906-38384755:-	misshapen-like kinase 1 [Source:ZFIN;Acc:ZDB-GENE-060526-45]	mink1	0.325888	4.98076	4.3825	0.0363097	0.519826	FALSE
1276	ENSDARG00000059789	5:40844968-40910880:-	poly (ADP-ribose) polymerase family, member 8 [Source:ZFIN;Acc:ZDB-GENE-060929-432]	parp8	0.47769	3.6182	4.38168	0.0363272	0.519826	FALSE
1277	ENSDARG00000094892	8:17167876-17173694:+	centromere protein H [Source:ZFIN;Acc:ZDB-GENE-081104-340]	cenph	-0.427953	2.59305	4.37917	0.0363807	0.519826	FALSE
1278	ENSDARG00000005536	20:27093042-27107709:+	ubiquitin protein ligase E3 component n-recognin 7 [Source:ZFIN;Acc:ZDB-GENE-030131-1535]	ubr7	-0.28534	5.37111	4.3787	0.0363907	0.519826	FALSE
1279	ENSDARG00000098591	8:52713232-52715911:-	tubulin, beta 2b [Source:ZFIN;Acc:ZDB-GENE-030131-722]	tubb2b	-0.387878	10.2036	4.37843	0.0363966	0.519826	FALSE
1280	ENSDARG00000053803	19:43790932-43819610:-	kelch-like family member 43 [Source:ZFIN;Acc:ZDB-GENE-141212-285]	klhl43	0.357194	4.95602	4.3783	0.0363992	0.519826	FALSE
1281	ENSDARG00000099453	3:14496319-14498295:-	ELF1 homolog, elongation factor 1 [Source:ZFIN;Acc:ZDB-GENE-040426-1385]	elof1	-0.274038	6.8173	4.37079	0.0365601	0.521217	FALSE
1282	ENSDARG00000033376	11:34779610-34783938:-	coiled-coil-helix-coiled-coil-helix domain containing 4a [Source:ZFIN;Acc:ZDB-GENE-040801-46]	chchd4a	-0.339883	4.00116	4.36727	0.0366356	0.521217	FALSE
1283	ENSDARG00000099672	12:22576404-22607887:+	capping protein (actin filament), gelsolin-like b [Source:ZFIN;Acc:ZDB-GENE-030131-8541]	capgb	-0.350663	6.25938	4.36651	0.036652	0.521217	FALSE
1284	ENSDARG00000005841	25:31238606-31248602:+	troponin I type 2a (skeletal, fast), tandem duplicate 2 [Source:ZFIN;Acc:ZDB-GENE-040426-970]	tnni2a.2	1.22258	2.98262	4.36395	0.0367071	0.521217	FALSE
1285	ENSDARG00000029688	3:26112780-26115559:-	heat shock cognate 70-kd protein, tandem duplicate 1 [Source:ZFIN;Acc:ZDB-GENE-990415-91]	hsp70.1	1.11493	0.427831	4.36388	0.0367086	0.521217	FALSE
1286	ENSDARG00000020926	8:31375119-31384620:-	cAMP responsive element binding protein 3-like 3 like [Source:ZFIN;Acc:ZDB-GENE-040426-2942]	creb3l3l	0.339743	5.99475	4.36357	0.0367153	0.521217	FALSE
1287	ENSDARG00000101866	22:7044625-7168571:-	acid-sensing (proton-gated) ion channel 1b [Source:ZFIN;Acc:ZDB-GENE-040513-1]	asic1b	0.542822	2.12881	4.36318	0.0367236	0.521217	FALSE
1288	ENSDARG00000037012	21:26720803-26725478:+	solute carrier family 3 (amino acid transporter heavy chain), member 2b [Source:ZFIN;Acc:ZDB-GENE-040122-2]	slc3a2b	0.353106	6.84753	4.36313	0.0367247	0.521217	FALSE
1289	ENSDARG00000019213	14:21140612-21199502:+	zgc:136929 [Source:ZFIN;Acc:ZDB-GENE-060421-4235]	zgc:136929	0.245589	5.39225	4.35361	0.0369306	0.522625	FALSE
1290	ENSDARG00000061478	3:23518137-23575115:-	insulin-like growth factor 2 mRNA binding protein 1 [Source:ZFIN;Acc:ZDB-GENE-060929-1258]	igf2bp1	-0.387523	8.76287	4.35266	0.0369511	0.522625	FALSE
1291	ENSDARG00000073920	9:23511913-23625232:+	contactin associated protein-like 5a [Source:ZFIN;Acc:ZDB-GENE-081105-126]	cntnap5a	0.577001	1.2054	4.35145	0.0369775	0.522625	FALSE
1292	ENSDARG00000022650	20:25548425-25551676:-	cytochrome P450, family 2, subfamily AD, polypeptide 3 [Source:ZFIN;Acc:ZDB-GENE-041001-156]	cyp2ad3	0.374946	4.60542	4.35024	0.0370037	0.522625	FALSE
1293	ENSDARG00000003927	16:43227724-43233509:-	claudin 12 [Source:ZFIN;Acc:ZDB-GENE-010328-14]	cldn12	-0.276366	5.09936	4.34731	0.0370674	0.522625	FALSE
1294	ENSDARG00000061527	14:28459439-28473639:-	nuclear transport factor 2-like export factor 2 [Source:ZFIN;Acc:ZDB-GENE-050521-1]	nxt2	-0.380243	3.44778	4.34717	0.0370706	0.522625	FALSE
1295	ENSDARG00000057105	10:23070741-23099869:-	notchless homolog 1 (Drosophila) [Source:ZFIN;Acc:ZDB-GENE-050522-321]	nle1	-0.323704	3.92311	4.34678	0.037079	0.522625	FALSE
1296	ENSDARG00000042128	6:54187643-54271549:+	protein kinase C and casein kinase substrate in neurons 1b [Source:ZFIN;Acc:ZDB-GENE-050913-35]	pacsin1b	-0.319718	5.62988	4.34584	0.0370995	0.522625	FALSE
1297	ENSDARG00000060248	4:3312852-3338940:+	FYVE, RhoGEF and PH domain containing 4b [Source:ZFIN;Acc:ZDB-GENE-110421-6]	fgd4b	0.566322	0.714541	4.34528	0.0371117	0.522625	FALSE
1298	ENSDARG00000103011	18:6587-11729:-	WAS protein homolog associated with actin, golgi membranes and microtubules [Source:HGNC Symbol;Acc:HGNC:30493]	WHAMM	0.323667	3.70655	4.3418	0.0371875	0.522625	FALSE
1299	ENSDARG00000007824	11:39672874-39926872:+	calmodulin binding transcription activator 1b [Source:ZFIN;Acc:ZDB-GENE-080229-1]	camta1b	0.415179	5.49181	4.33994	0.0372283	0.522625	FALSE
1300	ENSDARG00000028327	13:36585399-36593618:+	glia maturation factor, beta [Source:ZFIN;Acc:ZDB-GENE-040426-2114]	gmfb	-0.245939	6.85801	4.33882	0.0372526	0.522625	FALSE
1301	ENSDARG00000037285	23:27068225-27072774:+	major intrinsic protein of lens fiber a [Source:ZFIN;Acc:ZDB-GENE-040801-41]	mipa	-0.489365	5.95055	4.33695	0.0372937	0.522625	FALSE
1302	ENSDARG00000012505	16:12812214-12821768:+	U2 small nuclear RNA auxiliary factor 2a [Source:ZFIN;Acc:ZDB-GENE-050706-131]	u2af2a	-0.237974	6.30609	4.33685	0.0372959	0.522625	FALSE
1303	ENSDARG00000044524	22:978867-996521:+	differentially expressed in FDCP 6b homolog (mouse) [Source:ZFIN;Acc:ZDB-GENE-110408-59]	def6b	0.907777	1.03396	4.33386	0.0373614	0.522625	FALSE
1304	ENSDARG00000022232	3:54553931-54567961:+	peter pan homolog (Drosophila) [Source:ZFIN;Acc:ZDB-GENE-030114-4]	ppan	-0.284715	4.83295	4.33272	0.0373864	0.522625	FALSE
1305	ENSDARG00000035519	5:27432958-27434351:+	histone H1 like [Source:ZFIN;Acc:ZDB-GENE-050417-145]	histh1l	0.621382	9.87149	4.33216	0.0373988	0.522625	FALSE
1306	ENSDARG00000099035	10:21783213-21820002:+	protocadherin 1 gamma 33 [Source:ZFIN;Acc:ZDB-GENE-071004-76]	pcdh1g33	-0.658295	3.06004	4.33124	0.037419	0.522625	FALSE
1307	ENSDARG00000078102	13:22740038-22774491:-	pleckstrin and Sec7 domain containing a [Source:ZFIN;Acc:ZDB-GENE-090313-44]	psda	0.53543	1.80574	4.33109	0.0374222	0.522625	FALSE
1308	ENSDARG00000098792	16:53733714-53800047:-	zinc and ring finger 2b [Source:ZFIN;Acc:ZDB-GENE-060929-24]	znrf2b	0.506478	1.84556	4.32828	0.0374841	0.522625	FALSE
1309	ENSDARG00000060150	3:34801146-34816979:-	proteasome 26S subunit, non-ATPase 11a [Source:ZFIN;Acc:ZDB-GENE-030131-2711]	psmd11a	-0.257675	5.96255	4.32749	0.0375015	0.522625	FALSE
1310	ENSDARG00000068883	15:34592215-34599768:+	tetraspanin 13a [Source:ZFIN;Acc:ZDB-GENE-040718-19]	tspan13a	0.581552	2.51327	4.32718	0.0375084	0.522625	FALSE
1311	ENSDARG00000015033	21:30091417-30111134:-	solute carrier family 23 (ascorbic acid transporter), member 1 [Source:ZFIN;Acc:ZDB-GENE-080804-2]	slc23a1	0.69177	1.35378	4.32717	0.0375085	0.522625	FALSE
1312	ENSDARG00000058835	20:3145497-3160687:-	si:ch73-212j7.3 [Source:ZFIN;Acc:ZDB-GENE-081104-259]	si:ch73-212j7.3	0.763743	0.961927	4.3271	0.0375101	0.522625	FALSE
1313	ENSDARG00000100267	22:33535575-33679277:-	NULL	FO904977.1	0.549466	3.11591	4.32493	0.0375579	0.522893	FALSE
1314	ENSDARG00000030241	7:23886756-23894879:-	von Hippel-Lindau binding protein 1 [Source:ZFIN;Acc:ZDB-GENE-050522-494]	vbp1	-0.285748	6.16253	4.31839	0.0377027	0.523411	FALSE
1315	ENSDARG00000100836	6:25188023-25188783:-	NULL	CR790380.1	-0.573591	2.29617	4.31525	0.0377722	0.523411	FALSE
1316	ENSDARG00000088709	18:39522468-39583601:-	tumor necrosis factor, alpha-induced protein 8-like 3 [Source:ZFIN;Acc:ZDB-GENE-040426-1313]	tnfaip8l3	0.470992	2.86385	4.31525	0.0377723	0.523411	FALSE
1317	ENSDARG00000101877	11:44617021-44637842:+	RNA binding motif protein 34 [Source:ZFIN;Acc:ZDB-GENE-040718-77]	rbm34	-0.286032	5.1316	4.31419	0.0377957	0.523411	FALSE
1318	ENSDARG00000104126	18:2189211-2202827:+	cell cycle progression 1 [Source:ZFIN;Acc:ZDB-GENE-041114-136]	ccpg1	0.883305	-0.202043	4.30991	0.0378909	0.523411	FALSE
1319	ENSDARG00000014161	12:19958845-19975373:+	excision repair cross-complementation group 4 [Source:ZFIN;Acc:ZDB-GENE-030131-5533]	ercc4	-0.426008	3.74952	4.30705	0.0379548	0.523411	FALSE
1320	ENSDARG00000103471	4:30454496-30460765:+	si:dkey-199m13.4 [Source:ZFIN;Acc:ZDB-GENE-110913-41]	si:dkey-199m13.4	-0.581233	1.85481	4.30604	0.0379772	0.523411	FALSE
1321	ENSDARG00000037393	14:22076596-22098011:+	solute carrier family 43 (amino acid system L transporter), member 1a [Source:ZFIN;Acc:ZDB-GENE-030131-6327]	slc43a1a	-0.282148	5.04215	4.30584	0.0379817	0.523411	FALSE
1322	ENSDARG00000098395	25:8525440-8551245:-	NULL	CU929451.2	-0.602233	2.47002	4.30469	0.0380074	0.523411	FALSE
1323	ENSDARG00000100774	21:44557006-44557513:+	C-x(9)-C motif containing 4 homolog (S. cerevisiae) [Source:ZFIN;Acc:ZDB-GENE-120216-1]	cmc4	0.748699	0.304164	4.30116	0.0380864	0.523411	FALSE
1324	ENSDARG00000031434	17:29251662-29271359:-	REST corepressor 1 [Source:ZFIN;Acc:ZDB-GENE-050506-79]	rcor1	-0.326847	5.60796	4.30054	0.0381004	0.523411	FALSE
1325	ENSDARG00000015337	8:8459192-8480579:+	catechol-O-methyltransferase a [Source:ZFIN;Acc:ZDB-GENE-050913-117]	comta	0.610204	2.73753	4.30009	0.0381103	0.523411	FALSE
1326	ENSDARG00000003398	1:14454663-14464020:+	recombination signal binding protein for immunoglobulin kappa J region a [Source:ZFIN;Acc:ZDB-GENE-031117-1]	rbpja	-0.385348	4.84005	4.29955	0.0381224	0.523411	FALSE
1327	ENSDARG00000002609	14:34966598-35012162:+	ring finger protein 145a [Source:ZFIN;Acc:ZDB-GENE-111012-3]	rnf145a	-0.466805	3.94062	4.29936	0.0381267	0.523411	FALSE
1328	ENSDARG00000043847	20:2118356-2134620:-	transmembrane protein 244 [Source:ZFIN;Acc:ZDB-GENE-040724-54]	tmem244	1.10499	1.01795	4.29826	0.0381514	0.523411	FALSE
1329	ENSDARG00000100821	19:1184878-1186928:+	scratch family zinc finger 1a [Source:ZFIN;Acc:ZDB-GENE-080219-30]	scrt1a	-0.432612	4.82935	4.29779	0.038162	0.523411	FALSE
1330	ENSDARG00000092985	21:43841656-43848930:+	NULL	CU499330.1	0.723284	0.728562	4.29736	0.0381716	0.523411	FALSE
1331	ENSDARG00000104358	11:44019844-44030962:-	NULL	FP016005.1	0.665606	0.758519	4.2973	0.038173	0.523411	FALSE
1332	ENSDARG00000105036	5:69733096-69746282:+	ADP-ribosylation factor-like 6 interacting protein 4 [Source:ZFIN;Acc:ZDB-GENE-050522-405]	arl6ip4	-0.359872	4.27962	4.29657	0.0381894	0.523411	FALSE
1333	ENSDARG00000028539	25:3708087-3745393:-	MORC family CW-type zinc finger 2 [Source:ZFIN;Acc:ZDB-GENE-040822-40]	morc2	-0.261334	6.09489	4.2959	0.0382043	0.523411	FALSE
1334	ENSDARG00000041294	3:62161184-62169060:+	NADPH oxidase organizer 1a [Source:ZFIN;Acc:ZDB-GENE-030131-9700]	noxo1a	0.468607	2.31476	4.29365	0.0382549	0.523411	FALSE
1335	ENSDARG00000086569	3:1005059-1012673:+	zgc:172051 [Source:ZFIN;Acc:ZDB-GENE-080219-23]	zgc:172051	0.56496	1.62329	4.29293	0.0382712	0.523411	FALSE
1336	ENSDARG00000037675	14:5588029-5642461:-	nucleophosmin 1b [Source:ZFIN;Acc:ZDB-GENE-080723-7]	npm1b	-0.32149	5.21656	4.29184	0.0382958	0.523411	FALSE
1337	ENSDARG00000003087	22:22260210-22274393:+	UBX domain protein 6 [Source:ZFIN;Acc:ZDB-GENE-030131-5680]	ubxn6	0.32452	4.18436	4.28912	0.038357	0.523411	FALSE
1338	ENSDARG00000004735	20:35058634-35070476:+	heterogeneous nuclear ribonucleoprotein Ub [Source:ZFIN;Acc:ZDB-GENE-030131-6422]	hnrnpub	-0.299743	8.68326	4.28889	0.0383622	0.523411	FALSE
1339	ENSDARG00000037930	3:31919042-31924643:-	ring finger protein 113A [Source:ZFIN;Acc:ZDB-GENE-040825-1]	rnf113a	-0.358912	3.89185	4.28866	0.0383674	0.523411	FALSE
1340	ENSDARG00000016811	19:26640096-26673855:+	integrator complex subunit 3 [Source:ZFIN;Acc:ZDB-GENE-060503-634]	ints3	-0.239198	5.03984	4.28562	0.038436	0.523411	FALSE
1341	ENSDARG00000045692	4:13901458-13963440:+	periphilin 1 [Source:ZFIN;Acc:ZDB-GENE-030131-1873]	pphln1	-0.280565	5.47729	4.28407	0.0384712	0.523411	FALSE
1342	ENSDARG00000093378	17:50413084-50422584:-	si:ch211-235i11.5 [Source:ZFIN;Acc:ZDB-GENE-131120-104]	si:ch211-235i11.5	-0.427468	2.31553	4.28213	0.0385151	0.523411	FALSE
1343	ENSDARG00000042484	22:21618121-21667832:+	transducin like enhancer of split 2a [Source:ZFIN;Acc:ZDB-GENE-030131-2826]	tle2a	-0.352196	6.93309	4.28054	0.0385511	0.523411	FALSE
1344	ENSDARG00000058357	24:22039964-22059801:+	ankyrin repeat domain 33ba [Source:ZFIN;Acc:ZDB-GENE-040724-39]	ankrd33ba	0.811316	0.947043	4.27787	0.0386116	0.523411	FALSE
1345	ENSDARG00000059993	3:32492467-32518947:+	transient receptor potential cation channel, subfamily M, member 4a [Source:ZFIN;Acc:ZDB-GENE-090302-3]	trpm4a	0.388813	4.62722	4.27577	0.0386593	0.523411	FALSE
1346	ENSDARG00000100582	14:38786258-38791884:+	si:ch211-195b11.3 [Source:ZFIN;Acc:ZDB-GENE-141222-6]	si:ch211-195b11.3	-0.558812	7.18004	4.27445	0.0386896	0.523411	FALSE
1347	ENSDARG00000040245	1:2260407-2299553:+	karyopherin (importin) beta 3 [Source:ZFIN;Acc:ZDB-GENE-030424-2]	kpnb3	-0.282677	7.22401	4.27288	0.0387252	0.523411	FALSE
1348	ENSDARG00000006038	4:2923199-2945306:-	AE binding protein 2 [Source:ZFIN;Acc:ZDB-GENE-040426-2885]	aebp2	-0.302054	5.30059	4.27279	0.0387274	0.523411	FALSE
1349	ENSDARG00000062195	25:21860746-21894706:-	F-box protein 31 [Source:ZFIN;Acc:ZDB-GENE-070628-4]	fbxo31	0.513482	2.4465	4.27271	0.0387292	0.523411	FALSE
1350	ENSDARG00000053625	7:29518396-29534001:-	annexin A2b [Source:ZFIN;Acc:ZDB-GENE-030131-1089]	anxa2b	0.886656	2.50239	4.27256	0.0387326	0.523411	FALSE
1351	ENSDARG00000003210	18:7283283-7304547:+	anoctamin 2 [Source:HGNC Symbol;Acc:HGNC:1183]	ANO2 (1 of many)	0.755447	1.22828	4.2723	0.0387385	0.523411	FALSE
1352	ENSDARG00000070568	3:26244353-26266464:+	ATPase family, AAA domain containing 5a [Source:ZFIN;Acc:ZDB-GENE-070912-20]	atad5a	-0.410472	5.35506	4.27224	0.0387399	0.523411	FALSE
1353	ENSDARG00000087529	19:48060464-48069778:+	zgc:85936 [Source:ZFIN;Acc:ZDB-GENE-040426-2450]	zgc:85936	-0.514371	4.4376	4.27134	0.0387604	0.523411	FALSE
1354	ENSDARG00000057321	12:10337674-10352001:-	terminal uridylyl transferase 1, U6 snRNA-specific [Source:ZFIN;Acc:ZDB-GENE-050706-68]	tut1	-0.355599	3.73558	4.27096	0.038769	0.523411	FALSE
1355	ENSDARG00000094097	5:61349983-61354529:+	si:ch211-209a2.1 [Source:NCBI gene;Acc:100536508]	CR936321.1	-0.421399	3.33718	4.26863	0.0388221	0.523517	FALSE
1356	ENSDARG00000041252	15:24583682-24588649:-	gem (nuclear organelle) associated protein 4 [Source:ZFIN;Acc:ZDB-GENE-050522-188]	gemin4	-0.324907	3.74721	4.26803	0.0388359	0.523517	FALSE
1357	ENSDARG00000015394	11:19603251-19611356:+	THO complex 7 [Source:ZFIN;Acc:ZDB-GENE-040801-17]	thoc7	-0.335766	4.65	4.26677	0.0388646	0.523517	FALSE
1358	ENSDARG00000094946	18:40572294-40583104:+	si:ch211-132b12.2 [Source:ZFIN;Acc:ZDB-GENE-050420-178]	si:ch211-132b12.2	0.829045	1.7843	4.26473	0.0389115	0.523517	FALSE
1359	ENSDARG00000014366	3:58805790-58823762:-	LUC7-like 3 pre-mRNA splicing factor [Source:ZFIN;Acc:ZDB-GENE-060616-375]	luc7l3	-0.232056	6.10008	4.26435	0.0389201	0.523517	FALSE
1360	ENSDARG00000007413	4:1647098-1684347:-	AT rich interactive domain 2 (ARID, RFX-like) [Source:ZFIN;Acc:ZDB-GENE-030131-6311]	arid2	-0.344744	6.30991	4.26118	0.0389928	0.523794	FALSE
1361	ENSDARG00000058392	16:9275689-9383629:-	adenylate cyclase 2a [Source:ZFIN;Acc:ZDB-GENE-061109-1]	adcy2a	0.680181	1.07152	4.26095	0.038998	0.523794	FALSE
1362	ENSDARG00000006220	9:9969987-10003782:-	UDP glucuronosyltransferase 1 family, polypeptide A2 [Source:ZFIN;Acc:ZDB-GENE-071004-5]	ugt1a2	0.52787	4.17646	4.25608	0.03911	0.524912	FALSE
1363	ENSDARG00000019293	9:34950942-34968429:+	transcription factor Dp-1, a [Source:ZFIN;Acc:ZDB-GENE-040426-2883]	tfdp1a	-0.327649	5.37576	4.25155	0.0392145	0.525929	FALSE
1364	ENSDARG00000034705	22:29165330-29242347:-	parvalbumin 7 [Source:ZFIN;Acc:ZDB-GENE-040718-285]	pvalb7	0.947613	2.33084	4.24955	0.0392608	0.526077	FALSE
1365	ENSDARG00000025089	13:40182487-40238813:-	lysyl oxidase-like 4 [Source:ZFIN;Acc:ZDB-GENE-080722-19]	loxl4	0.635858	3.18572	4.24839	0.0392875	0.526077	FALSE
1366	ENSDARG00000032963	23:21444922-21446985:-	hairy-related 12 [Source:ZFIN;Acc:ZDB-GENE-040824-5]	her12	-0.627592	4.57761	4.24731	0.0393125	0.526077	FALSE
1367	ENSDARG00000006588	1:45173421-45177401:-	zgc:111983 [Source:ZFIN;Acc:ZDB-GENE-050417-335]	zgc:111983	1.14044	5.69977	4.24453	0.039377	0.526077	FALSE
1368	ENSDARG00000015985	4:14660769-14713773:+	ATP-binding cassette, sub-family C (CFTR/MRP), member 9 [Source:ZFIN;Acc:ZDB-GENE-050517-23]	abcc9	0.362115	4.02516	4.24382	0.0393933	0.526077	FALSE
1369	ENSDARG00000016573	16:31258283-31351419:-	maestro heat-like repeat family member 1 [Source:ZFIN;Acc:ZDB-GENE-090806-2]	mroh1	0.38122	4.52978	4.24243	0.0394257	0.526077	FALSE
1370	ENSDARG00000058719	2:6321623-6373829:-	si:dkey-119f1.1 [Source:ZFIN;Acc:ZDB-GENE-070705-287]	si:dkey-119f1.1	-0.390382	3.2136	4.24237	0.039427	0.526077	FALSE
1371	ENSDARG00000056572	19:28356753-28367413:-	neurensin 1 [Source:HGNC Symbol;Acc:HGNC:17881]	NRSN1 (1 of many)	0.671411	0.566551	4.23571	0.0395821	0.526213	FALSE
1372	ENSDARG00000027285	13:32993911-32995365:-	potassium voltage-gated channel, subfamily F, member 1b [Source:ZFIN;Acc:ZDB-GENE-090312-39]	kcnf1b	0.741419	0.157654	4.23421	0.039617	0.526213	FALSE
1373	ENSDARG00000006467	9:53654866-53666031:-	protocadherin 8 [Source:ZFIN;Acc:ZDB-GENE-980526-242]	pcdh8	0.649378	3.56134	4.23345	0.0396347	0.526213	FALSE
1374	ENSDARG00000101242	25:12579655-12635371:-	zinc finger, CCHC domain containing 14 [Source:ZFIN;Acc:ZDB-GENE-060503-319]	zcchc14	0.431693	2.27507	4.23313	0.0396422	0.526213	FALSE
1375	ENSDARG00000026767	6:22957709-23002373:-	nucleolar protein 11 [Source:ZFIN;Acc:ZDB-GENE-030131-419]	nol11	-0.26446	5.28893	4.23183	0.0396725	0.526213	FALSE
1376	ENSDARG00000053792	2:38055529-38066173:+	si:rp71-1g18.1 [Source:ZFIN;Acc:ZDB-GENE-030131-5470]	si:rp71-1g18.1	-0.304703	3.69789	4.23014	0.0397122	0.526213	FALSE
1377	ENSDARG00000053301	17:41463942-41466145:+	insulinoma-associated 1b [Source:ZFIN;Acc:ZDB-GENE-030131-2602]	insm1b	-0.392402	5.44724	4.22817	0.0397583	0.526213	FALSE
1378	ENSDARG00000053724	6:32966750-33023745:-	adenylate cyclase activating polypeptide 1b (pituitary) receptor type I [Source:NCBI gene;Acc:555473]	CR853299.1	0.603299	2.613	4.22803	0.0397615	0.526213	FALSE
1379	ENSDARG00000074691	16:32281200-32304780:-	MMS22-like, DNA repair protein [Source:ZFIN;Acc:ZDB-GENE-030131-3869]	mms22l	-0.379437	3.84164	4.22718	0.0397814	0.526213	FALSE
1380	ENSDARG00000075931	12:31438579-31461412:-	acyl-CoA synthetase long chain family member 5 [Source:ZFIN;Acc:ZDB-GENE-040912-169]	acsl5	0.565102	4.12424	4.22694	0.0397871	0.526213	FALSE
1381	ENSDARG00000058710	24:13336327-13349802:-	telomeric repeat binding factor (NIMA-interacting) 1 [Source:ZFIN;Acc:ZDB-GENE-090612-2]	terf1	-0.395854	2.86619	4.22552	0.0398205	0.526213	FALSE
1382	ENSDARG00000103639	15:12251044-12270857:-	si:dkey-36i7.3 [Source:ZFIN;Acc:ZDB-GENE-131127-316]	si:dkey-36i7.3	0.634691	2.22169	4.2252	0.039828	0.526213	FALSE
1383	ENSDARG00000069254	7:39180876-39203799:-	cholinergic receptor, muscarinic 4a [Source:ZFIN;Acc:ZDB-GENE-090410-6]	chrm4a	0.573714	1.94053	4.22489	0.0398353	0.526213	FALSE
1384	ENSDARG00000076988	17:31623356-31639845:-	zinc finger protein 839 [Source:ZFIN;Acc:ZDB-GENE-030131-4936]	znf839	-0.250105	5.26941	4.22468	0.0398402	0.526213	FALSE
1385	ENSDARG00000056130	14:26703331-26704829:-	neurogenin 1 [Source:ZFIN;Acc:ZDB-GENE-990415-174]	neurog1	-0.64843	4.13676	4.22249	0.0398916	0.526305	FALSE
1386	ENSDARG00000044924	11:15613218-15756385:+	growth differentiation factor 11 [Source:ZFIN;Acc:ZDB-GENE-040427-2]	gdf11	-0.715858	2.35584	4.22193	0.0399047	0.526305	FALSE
1387	ENSDARG00000105187	7:67451108-67463021:+	glycine cleavage system protein H (aminomethyl carrier), b [Source:ZFIN;Acc:ZDB-GENE-040718-319]	gcshb	0.539145	3.41201	4.22067	0.0399343	0.526315	FALSE
1388	ENSDARG00000098475	14:32837914-32850768:+	arrestin 3b, retinal (X-arrestin) [Source:ZFIN;Acc:ZDB-GENE-030616-74]	arr3b	1.55692	2.94877	4.21658	0.0400307	0.526835	FALSE
1389	ENSDARG00000059411	24:792429-799026:+	inositol(myo)-1(or 4)-monophosphatase 2 [Source:ZFIN;Acc:ZDB-GENE-050522-349]	impa2	0.603171	1.27469	4.2154	0.0400586	0.526835	FALSE
1390	ENSDARG00000060901	11:40331791-40418975:-	tripartite motif containing 62 [Source:ZFIN;Acc:ZDB-GENE-070112-502]	trim62	0.630077	1.03256	4.21433	0.0400838	0.526835	FALSE
1391	ENSDARG00000015990	11:25436440-25461336:-	host cell factor C1a [Source:ZFIN;Acc:ZDB-GENE-030912-10]	hcfc1a	-0.312602	7.26309	4.21241	0.0401292	0.526835	FALSE
1392	ENSDARG00000041991	11:36215698-36230163:-	ribosomal RNA processing 9, small subunit (SSU) processome component, homolog (yeast) [Source:ZFIN;Acc:ZDB-GENE-060427-1]	rrp9	-0.326891	4.40574	4.211	0.0401627	0.526835	FALSE
1393	ENSDARG00000044090	17:24604373-24613061:+	zinc metallopeptidase, STE24 homolog [Source:ZFIN;Acc:ZDB-GENE-030131-6312]	zmpste24	-0.254768	5.65637	4.21086	0.0401659	0.526835	FALSE
1394	ENSDARG00000037496	15:44499187-44810137:-	glutamate receptor, ionotropic, AMPA 4a [Source:ZFIN;Acc:ZDB-GENE-020125-7]	gria4a	0.56477	2.49785	4.20738	0.0402485	0.526835	FALSE
1395	ENSDARG00000099960	2:19163965-19215112:+	ELOVL fatty acid elongase 1a [Source:ZFIN;Acc:ZDB-GENE-041010-66]	elovl1a	-0.43107	3.88996	4.20673	0.0402638	0.526835	FALSE
1396	ENSDARG00000037941	3:32142382-32151167:+	synaptotagmin Va [Source:ZFIN;Acc:ZDB-GENE-040718-110]	syt5a	0.969611	1.04811	4.20618	0.040277	0.526835	FALSE
1397	ENSDARG00000039340	4:5094007-5108941:-	transmembrane protein 209 [Source:ZFIN;Acc:ZDB-GENE-030131-2879]	tmem209	-0.284569	4.52276	4.20488	0.0403079	0.526835	FALSE
1398	ENSDARG00000018342	10:41624711-41664427:-	gamma-glutamyltransferase 1b [Source:ZFIN;Acc:ZDB-GENE-110408-13]	ggt1b	0.943253	1.19986	4.20468	0.0403127	0.526835	FALSE
1399	ENSDARG00000023537	22:12979213-13042992:-	aryl hydrocarbon receptor 1b [Source:ZFIN;Acc:ZDB-GENE-050922-1]	ahr1b	0.623737	3.33804	4.20404	0.0403278	0.526835	FALSE
1400	ENSDARG00000002391	21:26080215-26089964:-	TLC domain containing 1 [Source:ZFIN;Acc:ZDB-GENE-041010-173]	tlcd1	0.59502	2.08018	4.20317	0.0403484	0.526835	FALSE
1401	ENSDARG00000069003	21:41597969-41624697:-	prenylcysteine oxidase 1 like [Source:ZFIN;Acc:ZDB-GENE-141212-302]	pcyox1l	-0.280409	4.43855	4.19854	0.0404587	0.527898	FALSE
1402	ENSDARG00000073824	18:26337869-26418637:+	Ras protein specific guanine nucleotide releasing factor 1 [Source:HGNC Symbol;Acc:HGNC:9875]	RASGRF1	0.639602	2.34795	4.19563	0.0405284	0.528201	FALSE
1403	ENSDARG00000074807	16:27658977-27677930:-	transforming growth factor beta regulator 4 [Source:ZFIN;Acc:ZDB-GENE-091020-8]	tbrg4	-0.290364	4.88227	4.19515	0.0405397	0.528201	FALSE
1404	ENSDARG00000086877	1:47125610-47135341:-	major histocompatibility complex class I ZDA [Source:ZFIN;Acc:ZDB-GENE-130206-7]	mhc1zda	0.680892	1.73166	4.18818	0.0407068	0.528848	FALSE
1405	ENSDARG00000044914	11:16738179-16975190:-	succinate-CoA ligase, GDP-forming, beta subunit [Source:ZFIN;Acc:ZDB-GENE-030114-3]	suclg2	0.293714	5.83706	4.18644	0.0407486	0.528848	FALSE
1406	ENSDARG00000039208	6:33911154-33916788:-	nuclear autoantigenic sperm protein (histone-binding) [Source:ZFIN;Acc:ZDB-GENE-030131-5511]	nasp	-0.402809	6.72844	4.18643	0.0407488	0.528848	FALSE
1407	ENSDARG00000043442	11:30626768-30636163:-	zgc:153665 [Source:ZFIN;Acc:ZDB-GENE-061027-365]	zgc:153665	-0.492692	4.72516	4.1861	0.0407567	0.528848	FALSE
1408	ENSDARG00000102274	9:205248-216527:-	achalasia, adrenocortical insufficiency, alacrimia [Source:ZFIN;Acc:ZDB-GENE-030912-4]	aaas	-0.322719	4.23374	4.18521	0.0407781	0.528848	FALSE
1409	ENSDARG00000034420	7:35511732-35516251:-	iroquois homeobox 6a [Source:ZFIN;Acc:ZDB-GENE-040712-5]	irx6a	0.714151	2.69043	4.18313	0.0408282	0.528848	FALSE
1410	ENSDARG00000075027	22:6962924-6968756:-	fibroblast growth factor receptor 1b, like [Source:ZFIN;Acc:ZDB-GENE-091204-406]	fgfr1bl	-0.922567	1.48874	4.1824	0.0408459	0.528848	FALSE
1411	ENSDARG00000034160	17:40879331-40903365:+	solute carrier family 4 (anion exchanger), member 1, adaptor protein [Source:ZFIN;Acc:ZDB-GENE-080521-2]	slc4a1ap	-0.370324	4.52296	4.17983	0.0409078	0.528848	FALSE
1412	ENSDARG00000086419	7:3684657-3693536:-	si:ch211-282j17.13 [Source:NCBI gene;Acc:794438]	CR392330.1	1.25063	0.491868	4.17976	0.0409095	0.528848	FALSE
1413	ENSDARG00000069292	4:25651720-25666835:+	acyl-CoA thioesterase 16 [Source:ZFIN;Acc:ZDB-GENE-041210-201]	acot16	0.857992	1.62282	4.17943	0.0409174	0.528848	FALSE
1414	ENSDARG00000003573	3:35550870-35554809:-	dynactin 5 [Source:ZFIN;Acc:ZDB-GENE-040718-201]	dctn5	-0.256446	4.53402	4.1777	0.0409591	0.528848	FALSE
1415	ENSDARG00000089458	17:5768608-5822120:+	retinitis pigmentosa 1-like 1a [Source:ZFIN;Acc:ZDB-GENE-120711-1]	rp1l1a	0.688256	1.9034	4.17728	0.0409695	0.528848	FALSE
1416	ENSDARG00000028396	6:41096058-41117242:+	FK506 binding protein 5 [Source:ZFIN;Acc:ZDB-GENE-030616-630]	fkbp5	-0.592485	6.53519	4.17665	0.0409847	0.528848	FALSE
1417	ENSDARG00000055154	21:27047333-27185915:-	solute carrier family 8 (sodium/calcium exchanger), member 4a [Source:ZFIN;Acc:ZDB-GENE-060110-2]	slc8a4a	0.871239	2.02238	4.17625	0.0409944	0.528848	FALSE
1418	ENSDARG00000099008	5:7919878-7969760:-	EGF like, fibronectin type III and laminin G domains [Source:NCBI gene;Acc:799405]	CT737133.1	0.947988	1.46489	4.17117	0.0411174	0.529118	FALSE
1419	ENSDARG00000099511	22:7971101-8074212:-	NULL	CABZ01034698.2	2.4866	1.37006	4.16962	0.041155	0.529118	FALSE
1420	ENSDARG00000056741	7:26518843-26532089:-	SUMO specific peptidase 3b [Source:ZFIN;Acc:ZDB-GENE-030131-6714]	senp3b	-0.27566	5.09366	4.16705	0.0412176	0.529118	FALSE
1421	ENSDARG00000070769	17:29117027-29119362:-	forkhead box G1a [Source:ZFIN;Acc:ZDB-GENE-990415-267]	foxg1a	-0.281765	4.34779	4.16703	0.041218	0.529118	FALSE
1422	ENSDARG00000009196	5:39087364-39095623:+	annexin A3a [Source:ZFIN;Acc:ZDB-GENE-040912-58]	anxa3a	-0.615348	3.80953	4.16694	0.0412201	0.529118	FALSE
1423	ENSDARG00000036102	23:24669035-24682244:-	CTD (carboxy-terminal domain, RNA polymerase II, polypeptide A) small phosphatase 2 [Source:ZFIN;Acc:ZDB-GENE-030131-184]	ctdsp2	0.257024	6.8841	4.16686	0.041222	0.529118	FALSE
1424	ENSDARG00000001760	16:16621242-16649764:-	tenascin XBa [Source:ZFIN;Acc:ZDB-GENE-070103-5]	tnxba	1.18974	4.14304	4.16432	0.041284	0.529118	FALSE
1425	ENSDARG00000017744	1:19535120-19561801:+	structural maintenance of chromosomes 2 [Source:ZFIN;Acc:ZDB-GENE-030131-105]	smc2	-0.336298	6.80695	4.16244	0.0413298	0.529118	FALSE
1426	ENSDARG00000004322	3:56882832-56896702:-	Usher syndrome 1Ga (autosomal recessive) [Source:ZFIN;Acc:ZDB-GENE-131120-173]	ush1ga	0.608678	0.958752	4.16237	0.0413315	0.529118	FALSE
1427	ENSDARG00000099596	19:1999838-2004730:+	biotinidase [Source:ZFIN;Acc:ZDB-GENE-060825-186]	btd	0.667582	1.10595	4.16203	0.0413399	0.529118	FALSE
1428	ENSDARG00000043684	20:9128256-9148323:+	bisphosphate nucleotidase 1 [Source:ZFIN;Acc:ZDB-GENE-040718-46]	bpnt1	0.378543	2.96669	4.16061	0.0413746	0.529118	FALSE
1429	ENSDARG00000075530	6:50713800-50730749:-	phosphatidylinositol glycan anchor biosynthesis, class U [Source:ZFIN;Acc:ZDB-GENE-100629-1]	pigu	-0.548004	3.13452	4.15777	0.0414438	0.529118	FALSE
1430	ENSDARG00000090232	15:47418565-47421836:+	ClpB homolog, mitochondrial AAA ATPase chaperonin [Source:ZFIN;Acc:ZDB-GENE-150227-1]	clpb	0.472826	2.92416	4.15524	0.041506	0.529118	FALSE
1431	ENSDARG00000057209	2:20262479-20323901:-	phospholipid phosphatase related 5a [Source:ZFIN;Acc:ZDB-GENE-070705-281]	plppr5a	0.736771	1.2351	4.15431	0.0415286	0.529118	FALSE
1432	ENSDARG00000079399	14:36869273-36878988:+	F2R like thrombin or trypsin receptor 3 [Source:HGNC Symbol;Acc:HGNC:3540]	F2RL3	-0.557741	1.93878	4.15356	0.041547	0.529118	FALSE
1433	ENSDARG00000029600	13:9559461-9572205:+	WD repeat domain 32 [Source:ZFIN;Acc:ZDB-GENE-040426-2314]	wdr32	-0.310066	4.60241	4.15309	0.0415586	0.529118	FALSE
1434	ENSDARG00000054355	3:31717261-31726949:+	ddb1 and cul4 associated factor 7 [Source:ZFIN;Acc:ZDB-GENE-030131-9511]	dcaf7	-0.257614	7.39955	4.15297	0.0415615	0.529118	FALSE
1435	ENSDARG00000060051	21:39992151-40015530:-	solute carrier family 47 (multidrug and toxin extrusion), member 2.1 [Source:ZFIN;Acc:ZDB-GENE-070112-1472]	slc47a2.1	0.93586	0.373681	4.15093	0.0416117	0.529118	FALSE
1436	ENSDARG00000045372	24:14541013-14557158:+	neuroguidin, EIF4E binding protein [Source:ZFIN;Acc:ZDB-GENE-031030-13]	ngdn	-0.329919	4.22296	4.14702	0.0417079	0.529118	FALSE
1437	ENSDARG00000103902	3:36671585-36684388:+	nudE neurodevelopment protein 1 [Source:ZFIN;Acc:ZDB-GENE-050913-61]	nde1	-0.362964	4.38759	4.14678	0.0417138	0.529118	FALSE
1438	ENSDARG00000089475	3:55120330-55121125:-	hemoglobin, alpha embryonic 1.1 [Source:NCBI gene;Acc:30597]	hbae1.1	1.12469	6.2113	4.14594	0.0417345	0.529118	FALSE
1439	ENSDARG00000017354	6:45874595-45905746:-	eph receptor A2 a [Source:ZFIN;Acc:ZDB-GENE-990415-63]	epha2a	-0.463145	5.05295	4.14398	0.0417828	0.529118	FALSE
1440	ENSDARG00000055753	8:25750963-25771474:-	suppressor of variegation 3-9 homolog 1b [Source:ZFIN;Acc:ZDB-GENE-030131-5105]	suv39h1b	-0.390326	4.74456	4.14246	0.0418204	0.529118	FALSE
1441	ENSDARG00000005551	21:30169610-30181764:-	heterogeneous nuclear ribonucleoprotein H1, like [Source:ZFIN;Acc:ZDB-GENE-030131-275]	hnrnph1l	-0.312143	7.77762	4.14219	0.0418271	0.529118	FALSE
1442	ENSDARG00000037925	3:36366053-36403234:+	regulator of G protein signaling 9a [Source:ZFIN;Acc:ZDB-GENE-060929-92]	rgs9a	1.68827	0.827281	4.14182	0.0418361	0.529118	FALSE
1443	ENSDARG00000022564	18:27309404-27316599:-	zgc:56106 [Source:ZFIN;Acc:ZDB-GENE-040426-904]	zgc:56106	-0.292866	4.69994	4.14005	0.0418801	0.529118	FALSE
1444	ENSDARG00000038281	3:15817644-15824100:+	zgc:110779 [Source:ZFIN;Acc:ZDB-GENE-050306-19]	natd1	0.338896	4.94107	4.14004	0.0418802	0.529118	FALSE
1445	ENSDARG00000012013	24:18880254-18919649:-	carboxypeptidase A6 [Source:ZFIN;Acc:ZDB-GENE-091204-331]	cpa6	-0.519036	2.87746	4.1371	0.0419529	0.529118	FALSE
1446	ENSDARG00000096545	15:41901710-41915919:+	si:ch211-191a16.5 [Source:ZFIN;Acc:ZDB-GENE-121214-56]	si:ch211-191a16.5	0.526228	1.76747	4.13706	0.0419539	0.529118	FALSE
1447	ENSDARG00000056387	9:29548195-29571228:+	ring finger protein 17 [Source:ZFIN;Acc:ZDB-GENE-030131-6451]	rnf17	0.725956	0.824707	4.1365	0.0419678	0.529118	FALSE
1448	ENSDARG00000091029	14:17064126-17072736:-	paired-like homeobox 2bb [Source:ZFIN;Acc:ZDB-GENE-050407-3]	phox2bb	-0.303074	4.79562	4.13479	0.0420102	0.529118	FALSE
1449	ENSDARG00000035608	5:18925367-18936235:+	PGAM family member 5, serine/threonine protein phosphatase, mitochondrial [Source:ZFIN;Acc:ZDB-GENE-030131-683]	pgam5	-0.312096	5.76095	4.13459	0.0420152	0.529118	FALSE
1450	ENSDARG00000101056	21:2364368-2366021:-	gastrula zinc finger protein XlCGF8.2DB-like [Source:NCBI gene;Acc:110437819]	BX890539.1	0.613026	0.46032	4.13399	0.0420302	0.529118	FALSE
1451	ENSDARG00000077134	24:6395385-6501211:-	G protein-coupled receptor 158a [Source:ZFIN;Acc:ZDB-GENE-060130-18]	gpr158a	0.777629	1.92275	4.12947	0.0421425	0.529118	FALSE
1452	ENSDARG00000104722	5:1589458-1611199:+	myosin, light chain 2a, regulatory, cardiac, slow [Source:NCBI gene;Acc:100537244]	CABZ01076669.1	0.995943	2.92667	4.12732	0.042196	0.529118	FALSE
1453	ENSDARG00000023299	12:10443785-10447178:+	SNU13 homolog, small nuclear ribonucleoprotein b (U4/U6.U5) [Source:ZFIN;Acc:ZDB-GENE-030131-9670]	snu13b	-0.297773	5.82018	4.12691	0.0422064	0.529118	FALSE
1454	ENSDARG00000097842	3:61349155-61354239:-	zinc finger protein 1134 [Source:ZFIN;Acc:ZDB-GENE-131125-12]	znf1134	0.517117	1.7337	4.12646	0.0422176	0.529118	FALSE
1455	ENSDARG00000053953	3:57991074-57991985:+	myeloid-associated differentiation marker-like 2 [Source:ZFIN;Acc:ZDB-GENE-120807-3]	myadml2	1.00807	0.0103869	4.12589	0.0422318	0.529118	FALSE
1456	ENSDARG00000001559	19:36114846-36675023:-	CUB and Sushi multiple domains 2 [Source:ZFIN;Acc:ZDB-GENE-030616-39]	csmd2	0.62759	2.65562	4.12559	0.0422393	0.529118	FALSE
1457	ENSDARG00000052057	7:50849142-50873496:+	procollagen C-endopeptidase enhancer b [Source:ZFIN;Acc:ZDB-GENE-080722-44]	pcolceb	1.71243	0.355905	4.1253	0.0422464	0.529118	FALSE
1458	ENSDARG00000095675	9:43074531-43142677:-	coiled-coil domain containing 141 [Source:ZFIN;Acc:ZDB-GENE-081104-472]	ccdc141	0.428489	2.92285	4.12492	0.0422559	0.529118	FALSE
1459	ENSDARG00000057688	6:12870744-12912606:-	islet cell autoantigen 1-like [Source:ZFIN;Acc:ZDB-GENE-030910-4]	ical1	0.375584	3.25399	4.12476	0.0422601	0.529118	FALSE
1460	ENSDARG00000098379	7:18721547-18730474:-	si:dkey-38l22.2 [Source:ZFIN;Acc:ZDB-GENE-141216-433]	si:dkey-38l22.2	0.566536	1.50115	4.12475	0.0422603	0.529118	FALSE
1461	ENSDARG00000075393	13:30054996-30132256:+	SPARC (osteonectin), cwcv and kazal like domains proteoglycan 2 [Source:ZFIN;Acc:ZDB-GENE-090312-170]	spock2	0.323035	5.73591	4.1236	0.0422889	0.529118	FALSE
1462	ENSDARG00000102452	16:48282321-48400639:-	eukaryotic translation initiation factor 3, subunit H, a [Source:ZFIN;Acc:ZDB-GENE-040808-19]	eif3ha	-0.305251	7.16215	4.11945	0.0423929	0.529538	FALSE
1463	ENSDARG00000099031	15:12466852-12500938:-	sodium channel, voltage-gated, type IV, beta a [Source:ZFIN;Acc:ZDB-GENE-070615-18]	scn4ba	0.861353	1.67832	4.11916	0.0424001	0.529538	FALSE
1464	ENSDARG00000045874	4:2059692-2062435:+	YEATS domain containing 4 [Source:ZFIN;Acc:ZDB-GENE-040718-252]	yeats4	-0.303966	5.09059	4.11869	0.0424118	0.529538	FALSE
1465	ENSDARG00000098652	14:27120406-27297123:-	protocadherin 11 [Source:ZFIN;Acc:ZDB-GENE-140106-21]	pcdh11	0.483115	3.93856	4.11599	0.0424797	0.529538	FALSE
1466	ENSDARG00000073866	17:16348830-16422654:-	tyrosyl-DNA phosphodiesterase 1 [Source:ZFIN;Acc:ZDB-GENE-090909-1]	tdp1	-0.416459	3.44585	4.11581	0.0424842	0.529538	FALSE
1467	ENSDARG00000068168	8:46896445-46897734:-	hes family bHLH transcription factor 2, tandem duplicate 2 [Source:ZFIN;Acc:ZDB-GENE-060825-55]	hes2.2	-0.591143	3.16626	4.11533	0.0424963	0.529538	FALSE
1468	ENSDARG00000040553	15:23790057-23793641:-	transmembrane protein 97 [Source:ZFIN;Acc:ZDB-GENE-110627-1]	tmem97	0.458321	2.94939	4.11135	0.0425963	0.529751	FALSE
1469	ENSDARG00000051819	7:67183718-67214972:-	switching B cell complex subunit SWAP70a [Source:ZFIN;Acc:ZDB-GENE-040426-1182]	swap70a	0.732463	0.778919	4.11093	0.0426069	0.529751	FALSE
1470	ENSDARG00000005540	10:20070178-20128254:+	exportin 7 [Source:ZFIN;Acc:ZDB-GENE-060628-2]	xpo7	-0.244905	6.00138	4.10899	0.0426558	0.529751	FALSE
1471	ENSDARG00000071336	14:48960078-48970210:+	macrophage migration inhibitory factor [Source:ZFIN;Acc:ZDB-GENE-080708-1]	mif	0.305749	4.55805	4.10877	0.0426613	0.529751	FALSE
1472	ENSDARG00000086283	17:12075805-12135470:+	consortin, connexin sorting protein a [Source:ZFIN;Acc:ZDB-GENE-120917-3]	cnsta	0.624536	2.43894	4.10872	0.0426626	0.529751	FALSE
1473	ENSDARG00000019986	1:19835803-19845539:-	glyoxylate reductase/hydroxypyruvate reductase b [Source:ZFIN;Acc:ZDB-GENE-040426-1847]	grhprb	0.363329	6.39038	4.10774	0.0426873	0.529751	FALSE
1474	ENSDARG00000054799	1:23243093-23274038:-	replication factor C (activator 1) 1 [Source:ZFIN;Acc:ZDB-GENE-070410-99]	rfc1	-0.26584	5.20139	4.1006	0.0428679	0.530254	FALSE
1475	ENSDARG00000025495	9:32978302-32981660:+	nescient helix loop helix 2 [Source:ZFIN;Acc:ZDB-GENE-040426-1809]	nhlh2	-0.458792	5.7447	4.10031	0.0428752	0.530254	FALSE
1476	ENSDARG00000011824	16:22750174-22775528:-	pre-B-cell leukemia homeobox interacting protein 1b [Source:ZFIN;Acc:ZDB-GENE-070112-2032]	pbxip1b	0.377097	4.49195	4.09987	0.0428864	0.530254	FALSE
1477	ENSDARG00000020964	15:19900197-19908909:+	THAP domain containing 12b [Source:ZFIN;Acc:ZDB-GENE-040718-429]	thap12b	-0.390265	3.50104	4.09981	0.0428879	0.530254	FALSE
1478	ENSDARG00000035858	2:24548249-24554432:-	calponin 2 [Source:ZFIN;Acc:ZDB-GENE-030131-542]	cnn2	-0.349743	6.95311	4.09789	0.0429368	0.530254	FALSE
1479	ENSDARG00000034670	16:50006145-50078469:+	ubiquitin-conjugating enzyme E2E 2 [Source:ZFIN;Acc:ZDB-GENE-040801-237]	ube2e2	-0.262494	6.08606	4.09787	0.0429374	0.530254	FALSE
1480	ENSDARG00000001558	19:6990970-7000603:+	kinesin family member C1 [Source:ZFIN;Acc:ZDB-GENE-000208-21]	kifc1	-0.3692	5.9732	4.09736	0.0429503	0.530254	FALSE
1481	ENSDARG00000029019	16:26449615-26488169:+	erythrocyte membrane protein band 4.1b [Source:ZFIN;Acc:ZDB-GENE-030130-1]	epb41b	0.607318	4.01827	4.09673	0.0429662	0.530254	FALSE
1482	ENSDARG00000045142	12:20342451-20353541:+	hemoglobin, alpha embryonic 5 [Source:ZFIN;Acc:ZDB-GENE-101028-1]	hbae5	1.28064	2.81758	4.09447	0.0430237	0.530254	FALSE
1483	ENSDARG00000043843	20:2460864-2479450:+	A kinase (PRKA) anchor protein 7 [Source:ZFIN;Acc:ZDB-GENE-040724-128]	akap7	0.482449	3.48382	4.09442	0.0430249	0.530254	FALSE
1484	ENSDARG00000077606	14:973103-976912:-	arylsulfatase family, member Ia [Source:ZFIN;Acc:ZDB-GENE-140106-141]	arsia	0.660365	1.42099	4.09261	0.0430712	0.530254	FALSE
1485	ENSDARG00000044774	21:13685853-13690712:-	POU domain, class 5, transcription factor 3 [Source:ZFIN;Acc:ZDB-GENE-980526-485]	pou5f3	0.5877	0.169921	4.09091	0.0431145	0.530254	FALSE
1486	ENSDARG00000092170	16:23972126-23973721:+	apolipoprotein C-I [Source:ZFIN;Acc:ZDB-GENE-030131-1074]	apoc1	-0.414986	10.2156	4.09082	0.0431168	0.530254	FALSE
1487	ENSDARG00000069600	7:23495986-23543642:+	zgc:109889 [Source:ZFIN;Acc:ZDB-GENE-050522-547]	zgc:109889	0.304001	5.60522	4.08938	0.0431535	0.530254	FALSE
1488	ENSDARG00000004325	23:24973773-24985272:+	caspase 9, apoptosis-related cysteine peptidase [Source:ZFIN;Acc:ZDB-GENE-030825-5]	casp9	0.42293	2.92955	4.08901	0.0431629	0.530254	FALSE
1489	ENSDARG00000108326	13:51853716-51881759:+	zmp:0000000755 [Source:NCBI gene;Acc:557305]	LT631684.1	0.565799	1.57128	4.0857	0.0432474	0.530726	FALSE
1490	ENSDARG00000056015	3:23654233-23655834:+	homeobox B13a [Source:ZFIN;Acc:ZDB-GENE-050812-1]	hoxb13a	-0.434571	2.33973	4.08524	0.0432594	0.530726	FALSE
1491	ENSDARG00000075509	15:24549054-24563042:+	PHD finger protein 12b [Source:ZFIN;Acc:ZDB-GENE-110628-2]	phf12b	-0.286989	5.38085	4.07757	0.0434561	0.531554	FALSE
1492	ENSDARG00000014302	2:34380982-34555945:-	bone morphogenetic protein/retinoic acid inducible neural-specific 2 [Source:ZFIN;Acc:ZDB-GENE-070912-621]	brinp2	0.559999	2.55403	4.07749	0.0434582	0.531554	FALSE
1493	ENSDARG00000104938	22:3184500-3214544:+	FtsJ RNA methyltransferase homolog 3 [Source:ZFIN;Acc:ZDB-GENE-030131-9828]	ftsj3	-0.269902	5.25617	4.07491	0.0435245	0.531554	FALSE
1494	ENSDARG00000017299	19:32166702-32169161:+	fatty acid binding protein 11a [Source:ZFIN;Acc:ZDB-GENE-040912-132]	fabp11a	0.400508	6.5085	4.07484	0.0435263	0.531554	FALSE
1495	ENSDARG00000111704	1:58762742-58766424:-	NULL	CABZ01096573.1	0.906244	0.0947115	4.07341	0.0435634	0.531554	FALSE
1496	ENSDARG00000090833	23:36601984-36605837:+	insulin-like growth factor binding protein 6b [Source:ZFIN;Acc:ZDB-GENE-090521-2]	igfbp6b	0.92124	0.858183	4.07309	0.0435714	0.531554	FALSE
1497	ENSDARG00000105001	24:38269088-38288883:-	zgc:91999 [Source:ZFIN;Acc:ZDB-GENE-040801-241]	zgc:91999	0.288188	5.16603	4.07306	0.0435723	0.531554	FALSE
1498	ENSDARG00000070050	1:25491324-25496133:-	secreted frizzled-related protein 2 [Source:ZFIN;Acc:ZDB-GENE-061013-293]	sfrp2	0.364011	4.90612	4.07303	0.043573	0.531554	FALSE
1499	ENSDARG00000087674	19:6904314-6908682:+	si:ch1073-127d16.1 [Source:ZFIN;Acc:ZDB-GENE-120214-30]	si:ch1073-127d16.1	-0.543537	1.55275	4.07243	0.0435886	0.531554	FALSE
1500	ENSDARG00000079964	9:3397407-3400729:-	distal-less homeobox 2a [Source:ZFIN;Acc:ZDB-GENE-980526-212]	dlx2a	-0.339874	4.39931	4.0699	0.0436538	0.531994	FALSE
1501	ENSDARG00000014248	14:29782508-29800107:-	PDZ and LIM domain 3b [Source:ZFIN;Acc:ZDB-GENE-060130-104]	pdlim3b	-0.399935	2.83149	4.06352	0.043819	0.533613	FALSE
1502	ENSDARG00000023002	20:13141408-13174165:+	denticleless E3 ubiquitin protein ligase homolog (Drosophila) [Source:ZFIN;Acc:ZDB-GENE-020419-34]	dtl	-0.529368	3.49987	4.0624	0.0438482	0.533613	FALSE
1503	ENSDARG00000075209	6:40730869-40744726:-	prolyl 4-hydroxylase, transmembrane (endoplasmic reticulum) [Source:ZFIN;Acc:ZDB-GENE-110131-7]	p4htm	0.821022	1.99269	4.0614	0.0438742	0.533613	FALSE
1504	ENSDARG00000069289	9:35014513-35026608:+	GA binding protein transcription factor subunit alpha [Source:ZFIN;Acc:ZDB-GENE-011010-2]	gabpa	-0.37716	5.71294	4.05936	0.0439272	0.533748	FALSE
1505	ENSDARG00000059936	13:50387365-50446872:-	HECT and RLD domain containing E3 ubiquitin protein ligase 4 [Source:ZFIN;Acc:ZDB-GENE-070801-1]	herc4	0.353502	3.54287	4.05872	0.0439437	0.533748	FALSE
1506	ENSDARG00000078745	4:13625892-13643616:+	patatin-like phospholipase domain containing 8 [Source:ZFIN;Acc:ZDB-GENE-070705-553]	pnpla8	0.348371	3.84932	4.05483	0.0440452	0.534625	FALSE
1507	ENSDARG00000033855	22:12752286-12763350:-	CCR4-NOT transcription complex subunit 9 [Source:ZFIN;Acc:ZDB-GENE-030131-1558]	cnot9	-0.324532	5.60763	4.04781	0.0442286	0.536232	FALSE
1508	ENSDARG00000059003	4:4971042-5019113:-	striatin interacting protein 2 [Source:ZFIN;Acc:ZDB-GENE-120328-1]	strip2	0.422777	3.25432	4.04706	0.0442483	0.536232	FALSE
1509	ENSDARG00000062462	16:13636704-13662514:-	shisa family member 7a [Source:ZFIN;Acc:ZDB-GENE-100922-37]	shisa7a	0.678274	1.4993	4.04641	0.0442655	0.536232	FALSE
1510	ENSDARG00000057032	21:21367914-21373242:-	protein phosphatase, Mg2+/Mn2+ dependent, 1Nb (putative) [Source:ZFIN;Acc:ZDB-GENE-071004-34]	ppm1nb	0.470709	2.5971	4.04382	0.0443333	0.536697	FALSE
1511	ENSDARG00000023272	20:47717389-47732703:-	transcription factor AP-2 delta (activating enhancer binding protein 2 delta) [Source:ZFIN;Acc:ZDB-GENE-050913-99]	tfap2d	-0.381169	4.11751	4.04067	0.0444161	0.536985	FALSE
1512	ENSDARG00000098162	3:13469704-13473197:+	zgc:77748 [Source:ZFIN;Acc:ZDB-GENE-040426-1864]	zgc:77748	1.18798	2.22064	4.03869	0.0444682	0.536985	FALSE
1513	ENSDARG00000077318	24:17136749-17139114:-	NULL	CR376737.1	-0.444026	4.12279	4.03824	0.0444801	0.536985	FALSE
1514	ENSDARG00000095744	12:16874645-16877136:-	si:dkey-269i1.4 [Source:ZFIN;Acc:ZDB-GENE-121214-37]	si:dkey-269i1.4	-1.47289	2.51871	4.03665	0.0445222	0.536985	FALSE
1515	ENSDARG00000078525	1:13930625-13952084:+	nocturnin b [Source:ZFIN;Acc:ZDB-GENE-110930-4]	noctb	0.458418	1.62946	4.03555	0.0445512	0.536985	FALSE
1516	ENSDARG00000088750	18:6155258-6265533:+	otogelin-like [Source:ZFIN;Acc:ZDB-GENE-050419-93]	otogl	0.517068	0.981514	4.03531	0.0445574	0.536985	FALSE
1517	ENSDARG00000075245	13:2732951-2828218:+	WD repeat domain 11 [Source:ZFIN;Acc:ZDB-GENE-081107-28]	wdr11	0.385912	4.60864	4.03511	0.0445627	0.536985	FALSE
1518	ENSDARG00000097487	17:30469744-30473374:-	si:ch211-175f11.5 [Source:ZFIN;Acc:ZDB-GENE-131121-583]	si:ch211-175f11.5	-0.536733	0.897722	4.03353	0.0446044	0.537134	FALSE
1519	ENSDARG00000062266	18:21858744-21910991:-	enhancer of mRNA decapping 4 [Source:ZFIN;Acc:ZDB-GENE-030131-5032]	edc4	-0.286421	5.61555	4.03022	0.0446921	0.537554	FALSE
1520	ENSDARG00000077349	17:20321323-20430177:-	sortilin related VPS10 domain containing receptor 3b [Source:ZFIN;Acc:ZDB-GENE-131121-455]	sorcs3b	0.800315	0.795273	4.02944	0.0447129	0.537554	FALSE
1521	ENSDARG00000013295	19:9685165-9712530:-	solute carrier family 2 (facilitated glucose transporter), member 3a [Source:ZFIN;Acc:ZDB-GENE-040718-390]	slc2a3a	0.352476	5.2358	4.0272	0.0447722	0.537554	FALSE
1522	ENSDARG00000096451	24:12741936-12745222:-	si:ch211-196f5.9 [Source:ZFIN;Acc:ZDB-GENE-120709-32]	si:ch211-196f5.9	0.912872	1.13341	4.02273	0.0448909	0.537554	FALSE
1523	ENSDARG00000086903	5:30381936-30382925:-	grass carp reovirus (GCRV)-induced gene 2o [Source:ZFIN;Acc:ZDB-GENE-130517-8]	gig2o	0.645407	0.438152	4.02229	0.0449027	0.537554	FALSE
1524	ENSDARG00000101665	10:21708463-21820133:+	protocadherin 1 gamma 11 [Source:NCBI gene;Acc:553999]	pcdh1g11	-1.62477	0.207378	4.01971	0.0449713	0.537554	FALSE
1525	ENSDARG00000030297	11:37768298-37831776:+	SRY (sex determining region Y)-box 13 [Source:ZFIN;Acc:ZDB-GENE-100519-1]	sox13	-0.528483	5.53832	4.01836	0.0450075	0.537554	FALSE
1526	ENSDARG00000100851	20:50852356-50999404:+	gephyrin b [Source:ZFIN;Acc:ZDB-GENE-070705-4]	gphnb	0.433065	4.39391	4.01832	0.0450086	0.537554	FALSE
1527	ENSDARG00000036222	19:20110699-20114149:-	neuropeptide Y [Source:ZFIN;Acc:ZDB-GENE-980526-438]	npy	0.77588	0.111959	4.01631	0.0450623	0.537554	FALSE
1528	ENSDARG00000040566	15:23443665-23451449:+	5-phosphohydroxy-L-lysine phospho-lyase [Source:ZFIN;Acc:ZDB-GENE-051127-33]	phykpl	0.485071	2.98513	4.01518	0.0450925	0.537554	FALSE
1529	ENSDARG00000087238	24:20892782-20908395:-	si:ch211-161h7.4 [Source:ZFIN;Acc:ZDB-GENE-091118-108]	si:ch211-161h7.4	-0.322312	5.22799	4.01496	0.0450982	0.537554	FALSE
1530	ENSDARG00000020265	3:54524227-54544612:-	angiopoietin-like 6 [Source:ZFIN;Acc:ZDB-GENE-030131-9735]	angptl6	-0.488449	2.13104	4.01161	0.045188	0.537554	FALSE
1531	ENSDARG00000042530	18:12236044-12270848:-	nucleoporin 205 [Source:ZFIN;Acc:ZDB-GENE-040715-8]	nup205	-0.290493	6.31752	4.01102	0.0452037	0.537554	FALSE
1532	ENSDARG00000079313	7:26006819-26026538:+	proline, glutamate and leucine rich protein 1 [Source:ZFIN;Acc:ZDB-GENE-140106-164]	pelp1	-0.238088	6.68925	4.00983	0.0452356	0.537554	FALSE
1533	ENSDARG00000018891	1:51712869-51720633:-	ribonuclease H2, subunit A [Source:ZFIN;Acc:ZDB-GENE-040426-976]	rnaseh2a	-0.309477	4.79127	4.00551	0.0453517	0.537554	FALSE
1534	ENSDARG00000003920	21:13224239-13231101:-	SET nuclear proto-oncogene b [Source:ZFIN;Acc:ZDB-GENE-030131-433]	setb	-0.266427	8.76094	4.00548	0.0453526	0.537554	FALSE
1535	ENSDARG00000040350	16:28592495-28594181:-	ribonuclease P/MRP 38 subunit [Source:ZFIN;Acc:ZDB-GENE-040718-258]	rpp38	-0.399116	2.59406	4.00402	0.0453918	0.537554	FALSE
1536	ENSDARG00000051939	7:60457138-60831105:-	pyruvate carboxylase b [Source:ZFIN;Acc:ZDB-GENE-000831-1]	pcxb	-0.404709	6.28796	4.00255	0.0454315	0.537554	FALSE
1537	ENSDARG00000018529	12:17158642-17201028:-	lipase, gastric [Source:ZFIN;Acc:ZDB-GENE-040426-2737]	lipf	-0.30408	6.23346	4.00194	0.0454479	0.537554	FALSE
1538	ENSDARG00000003940	17:24718272-24727255:+	mitochondrial fission regulator 1-like [Source:ZFIN;Acc:ZDB-GENE-030131-6228]	mtfr1l	-0.277185	5.85266	4.00111	0.0454703	0.537554	FALSE
1539	ENSDARG00000103207	6:18418651-18440636:+	RAB11 family interacting protein 4 (class II) b [Source:ZFIN;Acc:ZDB-GENE-080722-8]	rab11fip4b	0.543772	1.47762	4.00094	0.0454749	0.537554	FALSE
1540	ENSDARG00000096120	4:73635284-73650074:-	si:ch73-266f23.3 [Source:ZFIN;Acc:ZDB-GENE-110914-182]	si:ch73-266f23.3	-0.367467	3.28397	4.00065	0.0454826	0.537554	FALSE
1541	ENSDARG00000000019	4:15011341-15059876:+	ubiquitin-conjugating enzyme E2H (UBC8 homolog, yeast) [Source:ZFIN;Acc:ZDB-GENE-030616-67]	ube2h	0.264843	5.9714	4.00059	0.0454845	0.537554	FALSE
1542	ENSDARG00000100047	14:15768942-15814987:+	endoplasmic reticulum-golgi intermediate compartment 1 [Source:ZFIN;Acc:ZDB-GENE-050913-75]	ergic1	0.267378	4.46129	4.00047	0.0454876	0.537554	FALSE
1543	ENSDARG00000073899	23:31942040-31953643:+	nuclear envelope integral membrane protein 1 [Source:ZFIN;Acc:ZDB-GENE-090313-182]	nemp1	-0.411725	3.17999	4.00045	0.045488	0.537554	FALSE
1544	ENSDARG00000004954	3:29914427-29941357:-	granulin a [Source:ZFIN;Acc:ZDB-GENE-030131-8434]	grna	0.613497	2.01967	3.99974	0.0455074	0.537554	FALSE
1545	ENSDARG00000075165	13:47821524-47839365:+	zinc finger CCCH-type containing 6 [Source:ZFIN;Acc:ZDB-GENE-120727-18]	zc3h6	0.554733	2.59932	3.99964	0.04551	0.537554	FALSE
1546	ENSDARG00000007366	7:19389304-19401501:+	amidohydrolase domain containing 1 [Source:HGNC Symbol;Acc:HGNC:28577]	AMDHD1	0.370556	2.66092	3.99854	0.0455397	0.537554	FALSE
1547	ENSDARG00000074293	23:20518504-20530056:+	activity-dependent neuroprotector homeobox b [Source:ZFIN;Acc:ZDB-GENE-030131-6385]	adnpb	-0.361913	5.19831	3.99852	0.0455403	0.537554	FALSE
1548	ENSDARG00000045568	4:17279966-17297420:+	branched chain amino-acid transaminase 1, cytosolic [Source:ZFIN;Acc:ZDB-GENE-030131-9358]	bcat1	0.576913	4.07076	3.99792	0.0455564	0.537554	FALSE
1549	ENSDARG00000098438	22:31493953-31517300:-	solute carrier family 6 (neurotransmitter transporter), member 6b [Source:ZFIN;Acc:ZDB-GENE-030131-3077]	slc6a6b	0.554256	1.78187	3.99716	0.045577	0.537554	FALSE
1550	ENSDARG00000089236	7:32021669-32142810:+	methyltransferase like 15 [Source:ZFIN;Acc:ZDB-GENE-130530-958]	mettl15	0.562016	1.52853	3.9961	0.0456056	0.537554	FALSE
1551	ENSDARG00000093125	9:70157-94601:+	RAN binding protein 2 [Source:HGNC Symbol;Acc:HGNC:9848]	RANBP2	-0.256532	6.57279	3.99512	0.0456321	0.537554	FALSE
1552	ENSDARG00000033320	13:30144937-30150592:-	secretion associated, Ras related GTPase 1Ab [Source:ZFIN;Acc:ZDB-GENE-050417-437]	sar1ab	0.316115	5.25407	3.99276	0.045696	0.537554	FALSE
1553	ENSDARG00000045302	24:25467465-25500712:+	small muscle protein X-linked [Source:ZFIN;Acc:ZDB-GENE-040704-24]	smpx	-0.356387	3.40718	3.99256	0.0457016	0.537554	FALSE
1554	ENSDARG00000038012	3:29469283-29486498:+	family with sequence similarity 83, member Fa [Source:ZFIN;Acc:ZDB-GENE-090624-5]	fam83fa	-0.605093	1.45574	3.99243	0.0457052	0.537554	FALSE
1555	ENSDARG00000087186	11:25313810-25324534:-	si:ch211-232b12.5 [Source:ZFIN;Acc:ZDB-GENE-031002-40]	si:ch211-232b12.5	-0.344612	3.40484	3.99161	0.0457274	0.537554	FALSE
1556	ENSDARG00000029856	2:15048410-15075295:+	calponin 3, acidic b [Source:ZFIN;Acc:ZDB-GENE-050522-263]	cnn3b	-0.319826	5.57924	3.99032	0.0457623	0.537619	FALSE
1557	ENSDARG00000103988	5:65946222-65954173:+	myomaker, myoblast fusion factor [Source:ZFIN;Acc:ZDB-GENE-040625-66]	mymk	0.436553	2.60235	3.98729	0.0458447	0.538117	FALSE
1558	ENSDARG00000061149	7:29015846-29021757:-	neuritin 1-like b [Source:ZFIN;Acc:ZDB-GENE-081022-27]	nrn1lb	1.29142	1.01979	3.9866	0.0458636	0.538117	FALSE
1559	ENSDARG00000029112	16:26766423-26769327:+	GTP binding protein overexpressed in skeletal muscle [Source:ZFIN;Acc:ZDB-GENE-060825-251]	gem	0.807934	1.10601	3.98314	0.0459578	0.538876	FALSE
1560	ENSDARG00000098856	12:47162456-47456979:+	ryanodine receptor 2 [Source:HGNC Symbol;Acc:HGNC:10484]	RYR2	0.450285	3.73933	3.98188	0.0459922	0.538934	FALSE
1561	ENSDARG00000099917	5:69686368-69701188:+	zinc finger protein 1005 [Source:ZFIN;Acc:ZDB-GENE-050913-136]	znf1005	-0.692543	1.29298	3.97992	0.0460457	0.539216	FALSE
1562	ENSDARG00000009868	24:12963119-12983829:-	ddb1 and cul4 associated factor 11 [Source:ZFIN;Acc:ZDB-GENE-050809-116]	dcaf11	0.239173	4.8598	3.97829	0.0460902	0.539244	FALSE
1563	ENSDARG00000078908	1:41666611-41755499:+	F-box protein 41 [Source:ZFIN;Acc:ZDB-GENE-090313-350]	fbxo41	0.694757	1.21357	3.97768	0.0461071	0.539244	FALSE
1564	ENSDARG00000105834	21:2946683-2955181:-	zinc finger protein 971 [Source:ZFIN;Acc:ZDB-GENE-050306-52]	znf971	0.505581	1.18926	3.97577	0.0461593	0.539509	FALSE
1565	ENSDARG00000076858	10:20256454-20257175:+	transcriptional and immune response regulator [Source:HGNC Symbol;Acc:HGNC:1357]	TCIM (1 of many)	-0.740197	1.12419	3.97401	0.0462076	0.539729	FALSE
1566	ENSDARG00000074378	1:51732979-51734535:-	JunB proto-oncogene, AP-1 transcription factor subunit a [Source:ZFIN;Acc:ZDB-GENE-040426-2172]	junba	0.50548	3.36344	3.9723	0.0462544	0.539844	FALSE
1567	ENSDARG00000099888	3:43347517-43821381:-	stannin [Source:ZFIN;Acc:ZDB-GENE-040426-1987]	snn	0.659925	1.16185	3.97081	0.0462955	0.539844	FALSE
1568	ENSDARG00000005606	2:29902294-29923630:-	PAX interacting (with transcription-activation domain) protein 1 [Source:ZFIN;Acc:ZDB-GENE-041010-214]	paxip1	-0.30513	5.39135	3.97001	0.0463175	0.539844	FALSE
1569	ENSDARG00000042069	5:15350954-15357819:+	phosphatidylethanolamine binding protein 1 [Source:ZFIN;Acc:ZDB-GENE-040426-2621]	pebp1	-0.289815	5.69094	3.96927	0.0463379	0.539844	FALSE
1570	ENSDARG00000033854	19:46768266-46777963:-	actin binding Rho activating protein b [Source:ZFIN;Acc:ZDB-GENE-040822-7]	abrab	0.50187	3.88843	3.96828	0.0463652	0.539844	FALSE
1571	ENSDARG00000042659	15:19331159-19334448:-	thymocyte nuclear protein 1 [Source:ZFIN;Acc:ZDB-GENE-040426-1585]	thyn1	-0.385016	2.57577	3.96654	0.046413	0.540057	FALSE
1572	ENSDARG00000035551	5:23196067-23200880:-	IQ motif containing D [Source:ZFIN;Acc:ZDB-GENE-060526-200]	iqcd	0.682829	0.219101	3.96382	0.0464882	0.540588	FALSE
1573	ENSDARG00000079472	21:5846969-5856050:-	proteinase-activated receptor 3-like [Source:NCBI gene;Acc:100333265]	CABZ01071020.1	0.72356	0.149748	3.96111	0.046563	0.540887	FALSE
1574	ENSDARG00000070543	1:8763429-8928841:-	glutamate receptor, ionotropic, N-methyl D-aspartate 2A, b [Source:ZFIN;Acc:ZDB-GENE-070424-223]	grin2ab	0.768057	2.90108	3.95977	0.0465999	0.540887	FALSE
1575	ENSDARG00000003281	5:20866572-20879527:-	phosphoinositide-3-kinase interacting protein 1 [Source:ZFIN;Acc:ZDB-GENE-031030-14]	pik3ip1	0.499236	4.15841	3.95967	0.0466027	0.540887	FALSE
1576	ENSDARG00000038056	1:22685961-22691182:-	fibroblast growth factor binding protein 2b [Source:ZFIN;Acc:ZDB-GENE-070410-95]	fgfbp2b	0.636331	6.05069	3.95778	0.0466553	0.540947	FALSE
1577	ENSDARG00000060112	16:39146696-39168840:+	syntabulin (syntaxin-interacting) [Source:ZFIN;Acc:ZDB-GENE-060929-1202]	sybu	0.595774	1.56119	3.957	0.0466768	0.540947	FALSE
1578	ENSDARG00000013963	23:6637611-6641223:-	major intrinsic protein of lens fiber b [Source:ZFIN;Acc:ZDB-GENE-050706-86]	mipb	-0.450017	5.58028	3.95629	0.0466966	0.540947	FALSE
1579	ENSDARG00000062693	20:5563042-5965307:+	neurexin 3b [Source:ZFIN;Acc:ZDB-GENE-070206-10]	nrxn3b	0.64955	3.19378	3.95489	0.0467354	0.541053	FALSE
1580	ENSDARG00000076283	21:13327527-13331030:+	small nuclear ribonucleoprotein D3 polypeptide, like [Source:ZFIN;Acc:ZDB-GENE-030131-5219]	snrpd3l	-0.332321	5.71266	3.95163	0.046826	0.541199	FALSE
1581	ENSDARG00000103969	24:40680153-40700596:-	slow myosin heavy chain 2 [Source:ZFIN;Acc:ZDB-GENE-070822-12]	smyhc2	0.421495	6.98939	3.95144	0.0468312	0.541199	FALSE
1582	ENSDARG00000022532	7:22585447-22608687:+	cholinergic receptor, nicotinic, beta 1 (muscle) like [Source:ZFIN;Acc:ZDB-GENE-060811-1]	chrnb1l	-0.766896	0.951044	3.95124	0.0468368	0.541199	FALSE
1583	ENSDARG00000099260	3:60862441-60886984:-	phosphatidylinositol transfer protein cytoplasmic 1 [Source:HGNC Symbol;Acc:HGNC:21045]	PITPNC1	0.514196	1.51012	3.94849	0.0469134	0.541281	FALSE
1584	ENSDARG00000012019	14:25816874-25911567:+	glycine receptor, alpha 1 [Source:ZFIN;Acc:ZDB-GENE-991117-1]	glra1	0.40498	4.70076	3.94453	0.047024	0.541281	FALSE
1585	ENSDARG00000021433	9:34872733-34882516:-	acetylserotonin O-methyltransferase-like [Source:ZFIN;Acc:ZDB-GENE-030131-2854]	asmtl	0.359029	4.20376	3.94431	0.04703	0.541281	FALSE
1586	ENSDARG00000018476	22:2895511-2929156:-	p21 protein (Cdc42/Rac)-activated kinase 2b [Source:ZFIN;Acc:ZDB-GENE-030131-3759]	pak2b	-0.282785	6.86243	3.94407	0.0470368	0.541281	FALSE
1587	ENSDARG00000039963	14:46441617-46442459:-	fibroblast growth factor binding protein 1b [Source:ZFIN;Acc:ZDB-GENE-081106-1]	fgfbp1b	0.534637	1.55669	3.9436	0.04705	0.541281	FALSE
1588	ENSDARG00000020043	21:36442085-36453594:-	CCR4-NOT transcription complex, subunit 8 [Source:ZFIN;Acc:ZDB-GENE-040426-2845]	cnot8	-0.252768	5.32804	3.94347	0.0470536	0.541281	FALSE
1589	ENSDARG00000069619	1:45570059-45616470:-	activating transcription factor 7 interacting protein [Source:ZFIN;Acc:ZDB-GENE-061103-178]	atf7ip	-0.323908	7.24724	3.94337	0.0470563	0.541281	FALSE
1590	ENSDARG00000096689	3:31093455-31097530:+	si:dkey-66i24.9 [Source:ZFIN;Acc:ZDB-GENE-130531-63]	si:dkey-66i24.9	-0.428256	3.01945	3.94067	0.047132	0.541281	FALSE
1591	ENSDARG00000108372	12:48744016-48767794:+	NULL	LO017648.1	0.662486	0.655141	3.9397	0.0471592	0.541281	FALSE
1592	ENSDARG00000075543	2:38087413-38117538:-	chromodomain helicase DNA binding protein 8 [Source:ZFIN;Acc:ZDB-GENE-030131-6320]	chd8	-0.230363	6.53423	3.93891	0.0471814	0.541281	FALSE
1593	ENSDARG00000086724	6:47484084-47506351:-	im:7151449 [Source:ZFIN;Acc:ZDB-GENE-041111-283]	im:7151449	0.601167	1.2814	3.93888	0.0471821	0.541281	FALSE
1594	ENSDARG00000086790	1:25801648-25841659:+	guanylate cyclase 1 soluble subunit beta 1 [Source:ZFIN;Acc:ZDB-GENE-090313-160]	gucy1b1	0.482714	2.85711	3.93669	0.0472436	0.541281	FALSE
1595	ENSDARG00000074163	18:25754838-25771553:-	zgc:162879 [Source:ZFIN;Acc:ZDB-GENE-070424-92]	zgc:162879	0.713435	1.91426	3.93542	0.0472794	0.541281	FALSE
1596	ENSDARG00000053836	2:37851124-37864665:-	si:ch211-284o19.8 [Source:ZFIN;Acc:ZDB-GENE-070912-289]	si:ch211-284o19.8	0.698053	0.62079	3.93439	0.0473083	0.541281	FALSE
1597	ENSDARG00000078619	7:6652967-6668424:+	purine nucleoside phosphorylase 5a [Source:ZFIN;Acc:ZDB-GENE-040426-2553]	pnp5a	-0.613941	6.51853	3.93429	0.047311	0.541281	FALSE
1598	ENSDARG00000061819	5:20627200-20678300:-	WSC domain containing 2 [Source:ZFIN;Acc:ZDB-GENE-060526-124]	wscd2	0.89966	0.491038	3.93388	0.0473226	0.541281	FALSE
1599	ENSDARG00000021135	7:24039464-24047316:-	dehydrogenase/reductase (SDR family) member 4 [Source:ZFIN;Acc:ZDB-GENE-040426-1498]	dhrs4	0.310575	3.88363	3.933	0.0473473	0.541281	FALSE
1600	ENSDARG00000074582	14:22591624-22708777:+	GDNF family receptor alpha 4b [Source:ZFIN;Acc:ZDB-GENE-130530-757]	gfra4b	-0.432811	1.98967	3.93193	0.0473774	0.541287	FALSE
1601	ENSDARG00000100731	25:32294719-32311056:-	zgc:101540 [Source:ZFIN;Acc:ZDB-GENE-041212-67]	zgc:101540	0.453166	2.50747	3.92811	0.0474853	0.541659	FALSE
1602	ENSDARG00000021137	5:48683447-48940127:+	adhesion G protein-coupled receptor V1 [Source:ZFIN;Acc:ZDB-GENE-040624-6]	adgrv1	-0.30455	5.49277	3.92799	0.0474887	0.541659	FALSE
1603	ENSDARG00000097054	2:14009630-14010658:-	NULL	CU927934.1	1.76538	1.70019	3.92748	0.047503	0.541659	FALSE
1604	ENSDARG00000033757	4:18441988-18455497:+	non-SMC condensin II complex, subunit H2 [Source:ZFIN;Acc:ZDB-GENE-041210-172]	ncaph2	-0.304741	4.9432	3.9241	0.0475987	0.541659	FALSE
1605	ENSDARG00000107353	10:21511495-21521507:+	protocadherin-10 [Source:NCBI gene;Acc:100006777]	BX957322.3	0.503912	3.30862	3.92265	0.0476398	0.541659	FALSE
1606	ENSDARG00000060113	17:16090160-16108384:+	zinc finger protein 395a [Source:ZFIN;Acc:ZDB-GENE-061215-52]	znf395a	0.369315	5.75202	3.92254	0.047643	0.541659	FALSE
1607	ENSDARG00000002587	21:42970983-43022048:-	dihydropyrimidinase-like 3 [Source:ZFIN;Acc:ZDB-GENE-050720-2]	dpysl3	-0.258847	8.1349	3.92231	0.0476494	0.541659	FALSE
1608	ENSDARG00000020841	18:47301086-47306847:+	RNA binding motif protein 7 [Source:ZFIN;Acc:ZDB-GENE-030131-6724]	rbm7	-0.243411	4.88252	3.9217	0.0476666	0.541659	FALSE
1609	ENSDARG00000036232	18:113928-158541:-	transient receptor potential cation channel, subfamily M, member 7 [Source:ZFIN;Acc:ZDB-GENE-021115-2]	trpm7	0.254439	4.85995	3.91925	0.0477361	0.541659	FALSE
1610	ENSDARG00000003077	12:45676667-45688953:+	si:ch73-111m19.2 [Source:ZFIN;Acc:ZDB-GENE-130603-13]	si:ch73-111m19.2	-0.604785	2.57295	3.91858	0.0477553	0.541659	FALSE
1611	ENSDARG00000025226	12:28955766-28960633:+	zinc finger protein 668 [Source:ZFIN;Acc:ZDB-GENE-041001-46]	znf668	-0.360674	2.99354	3.91777	0.0477781	0.541659	FALSE
1612	ENSDARG00000022518	6:29476933-29612269:-	peroxisomal biogenesis factor 5-like a [Source:ZFIN;Acc:ZDB-GENE-070705-298]	pex5la	0.610127	0.334078	3.91639	0.0478173	0.541659	FALSE
1613	ENSDARG00000086740	4:7827261-7836413:+	phytanoyl-CoA 2-hydroxylase [Source:ZFIN;Acc:ZDB-GENE-050417-361]	phyh	0.44719	4.35026	3.91471	0.0478652	0.541659	FALSE
1614	ENSDARG00000059311	4:798696-815871:-	dihydropyrimidinase-like 5b [Source:ZFIN;Acc:ZDB-GENE-050720-4]	dpysl5b	0.504084	5.56064	3.91343	0.0479017	0.541659	FALSE
1615	ENSDARG00000094191	4:17327704-17377658:+	nucleoporin 37 [Source:ZFIN;Acc:ZDB-GENE-040718-363]	nup37	-0.374489	3.46433	3.91201	0.0479423	0.541659	FALSE
1616	ENSDARG00000070214	11:37948839-37997419:-	solute carrier family 41 (magnesium transporter), member 1 [Source:ZFIN;Acc:ZDB-GENE-030131-4700]	slc41a1	0.669886	0.780555	3.91043	0.0479874	0.541659	FALSE
1617	ENSDARG00000051975	1:33353174-33380340:-	CD99 molecule [Source:ZFIN;Acc:ZDB-GENE-061103-391]	cd99	-0.307527	5.76827	3.90988	0.0480031	0.541659	FALSE
1618	ENSDARG00000056394	3:62091298-62125701:-	target of myb1 like 2 membrane trafficking protein [Source:HGNC Symbol;Acc:HGNC:11984]	TOM1L2	0.272587	4.44896	3.90975	0.0480069	0.541659	FALSE
1619	ENSDARG00000091306	2:24410494-24462277:-	potassium intermediate/small conductance calcium-activated channel, subfamily N, member 1a [Source:ZFIN;Acc:ZDB-GENE-070912-703]	kcnn1a	0.407039	4.8225	3.90974	0.048007	0.541659	FALSE
1620	ENSDARG00000043848	10:25694395-25699454:-	superoxide dismutase 1, soluble [Source:ZFIN;Acc:ZDB-GENE-990415-258]	sod1	0.25852	5.87741	3.90925	0.048021	0.541659	FALSE
1621	ENSDARG00000019835	17:38262408-38264625:+	NK2 homeobox 1 [Source:ZFIN;Acc:ZDB-GENE-010404-1]	nkx2.1	-0.388519	2.74664	3.90471	0.0481511	0.541659	FALSE
1622	ENSDARG00000090788	14:41361858-41388233:-	cleavage stimulation factor, 3' pre-RNA, subunit 2 [Source:ZFIN;Acc:ZDB-GENE-031118-2]	cstf2	-0.267682	6.33352	3.9046	0.048154	0.541659	FALSE
1623	ENSDARG00000055760	23:28718863-28727106:+	spermidine synthase [Source:ZFIN;Acc:ZDB-GENE-040426-1183]	srm	-0.26465	5.63759	3.90368	0.0481804	0.541659	FALSE
1624	ENSDARG00000019000	22:29858535-29906764:-	structural maintenance of chromosomes 3 [Source:ZFIN;Acc:ZDB-GENE-030131-3196]	smc3	-0.250033	8.09518	3.90314	0.048196	0.541659	FALSE
1625	ENSDARG00000017710	15:20204628-20233105:-	protein phosphatase 1, regulatory (inhibitor) subunit 14Ab [Source:ZFIN;Acc:ZDB-GENE-040426-1783]	ppp1r14ab	-0.508168	3.39385	3.90313	0.0481961	0.541659	FALSE
1626	ENSDARG00000074169	12:31494830-31534090:+	glycerol-3-phosphate acyltransferase, mitochondrial [Source:ZFIN;Acc:ZDB-GENE-101026-1]	gpam	-0.403427	5.21796	3.9029	0.048203	0.541659	FALSE
1627	ENSDARG00000094887	8:39795918-39798142:+	si:ch211-170d8.2 [Source:ZFIN;Acc:ZDB-GENE-030328-34]	si:ch211-170d8.2	-0.718593	0.50204	3.90018	0.048281	0.541659	FALSE
1628	ENSDARG00000028119	6:11070261-11073880:-	small ubiquitin-like modifier 3a [Source:ZFIN;Acc:ZDB-GENE-040426-2133]	sumo3a	-0.297314	8.3477	3.89768	0.0483528	0.541659	FALSE
1629	ENSDARG00000078187	8:37280532-37391372:-	solute carrier family 12 (potassium/chloride transporter), member 5b [Source:ZFIN;Acc:ZDB-GENE-080707-1]	slc12a5b	0.944943	2.77608	3.89722	0.0483661	0.541659	FALSE
1630	ENSDARG00000035324	5:36899691-36911903:+	heterogeneous nuclear ribonucleoprotein L [Source:ZFIN;Acc:ZDB-GENE-040426-710]	hnrnpl	-0.317745	8.41948	3.89709	0.0483697	0.541659	FALSE
1631	ENSDARG00000013528	20:41801913-41839744:+	minichromosome maintenance 9 homologous recombination repair factor [Source:ZFIN;Acc:ZDB-GENE-041014-310]	mcm9	-0.510204	2.15828	3.89649	0.048387	0.541659	FALSE
1632	ENSDARG00000005800	7:66836476-66868543:-	adenosine monophosphate deaminase 3a [Source:ZFIN;Acc:ZDB-GENE-110407-2]	ampd3a	0.598606	2.24413	3.89561	0.0484125	0.541659	FALSE
1633	ENSDARG00000043322	20:22483048-22484621:-	GS homeobox 2 [Source:ZFIN;Acc:ZDB-GENE-041001-114]	gsx2	-0.483973	2.68029	3.89439	0.0484475	0.541659	FALSE
1634	ENSDARG00000087597	4:45085360-45100253:-	si:dkey-51d8.3 [Source:ZFIN;Acc:ZDB-GENE-081103-8]	si:dkey-51d8.3	1.1873	0.711989	3.89368	0.0484682	0.541659	FALSE
1635	ENSDARG00000100253	4:5825368-5826340:+	NULL	CU571169.1	-0.63744	0.191237	3.89367	0.0484684	0.541659	FALSE
1636	ENSDARG00000077567	17:52612866-52643968:+	angel homolog 1 (Drosophila) [Source:ZFIN;Acc:ZDB-GENE-111020-12]	angel1	0.494956	0.972236	3.89322	0.0484813	0.541659	FALSE
1637	ENSDARG00000101628	7:49715750-49717195:+	achaete-scute family bHLH transcription factor 1b [Source:ZFIN;Acc:ZDB-GENE-980526-174]	ascl1b	-0.562553	4.21722	3.89236	0.0485063	0.541659	FALSE
1638	ENSDARG00000039943	16:34046733-34056443:+	terminal nucleotidyltransferase 5ba [Source:ZFIN;Acc:ZDB-GENE-061110-129]	tent5ba	-0.372104	5.22726	3.88976	0.0485815	0.541933	FALSE
1639	ENSDARG00000002031	2:38068069-38080075:-	TOX high mobility group box family member 4 a [Source:ZFIN;Acc:ZDB-GENE-070912-576]	tox4a	-0.306585	4.94198	3.88946	0.0485901	0.541933	FALSE
1640	ENSDARG00000019362	2:26288301-26300619:+	polypyrimidine tract binding protein 1a [Source:ZFIN;Acc:ZDB-GENE-050522-492]	ptbp1a	-0.311197	6.16194	3.8877	0.0486409	0.541944	FALSE
1641	ENSDARG00000070669	16:11834516-11840134:+	chemokine (C-X-C motif) receptor 3, tandem duplicate 3 [Source:ZFIN;Acc:ZDB-GENE-100922-34]	cxcr3.3	0.503368	2.47687	3.88737	0.0486504	0.541944	FALSE
1642	ENSDARG00000023712	9:33660964-33725972:-	monoamine oxidase [Source:ZFIN;Acc:ZDB-GENE-040329-3]	mao	0.307113	4.34991	3.88376	0.0487554	0.542266	FALSE
1643	ENSDARG00000038290	25:3759553-3787221:+	THO complex 5 [Source:ZFIN;Acc:ZDB-GENE-030131-3789]	thoc5	-0.295856	5.66698	3.88121	0.0488293	0.542266	FALSE
1644	ENSDARG00000078966	22:32235922-32241124:+	RNA binding motif protein 15B [Source:ZFIN;Acc:ZDB-GENE-080204-91]	rbm15b	-0.337	5.27793	3.87967	0.0488741	0.542266	FALSE
1645	ENSDARG00000077053	3:30044011-30123113:-	protein tyrosine phosphatase, receptor type, f polypeptide (PTPRF), interacting protein (liprin), alpha 3 [Source:ZFIN;Acc:ZDB-GENE-100311-3]	ppfia3	0.364108	5.54088	3.87857	0.0489062	0.542266	FALSE
1646	ENSDARG00000035043	6:39661588-39666722:-	prefoldin 5 [Source:ZFIN;Acc:ZDB-GENE-030131-6858]	pfdn5	-0.320844	6.25817	3.87848	0.0489089	0.542266	FALSE
1647	ENSDARG00000056186	2:25839193-25845337:+	eukaryotic translation initiation factor 5A2 [Source:ZFIN;Acc:ZDB-GENE-040426-2405]	eif5a2	-0.307992	8.27331	3.87777	0.0489294	0.542266	FALSE
1648	ENSDARG00000114237	8:52701811-52716316:+	BCL2 like 16 [Source:ZFIN;Acc:ZDB-GENE-140619-1]	bcl2l16	-0.36515	10.3714	3.87497	0.0490113	0.542266	FALSE
1649	ENSDARG00000051746	25:16689633-16700924:+	adenosine deaminase 2a [Source:ZFIN;Acc:ZDB-GENE-030902-4]	ada2a	0.339943	3.48048	3.87489	0.0490135	0.542266	FALSE
1650	ENSDARG00000027501	5:33301005-33330923:+	ubiquitin specific peptidase 20 [Source:ZFIN;Acc:ZDB-GENE-040426-1219]	usp20	0.430784	3.45565	3.87477	0.049017	0.542266	FALSE
1651	ENSDARG00000042872	10:428269-454622:+	zinc finger, DHHC-type containing 8a [Source:ZFIN;Acc:ZDB-GENE-091118-26]	zdhhc8a	0.878316	1.70864	3.87349	0.0490543	0.542266	FALSE
1652	ENSDARG00000018325	1:49415281-49432147:+	TAF5 RNA polymerase II, TATA box binding protein (TBP)-associated factor [Source:ZFIN;Acc:ZDB-GENE-051120-180]	taf5	-0.256064	5.06493	3.8715	0.0491125	0.542266	FALSE
1653	ENSDARG00000015851	17:13099476-13110121:+	pinin, desmosome associated protein [Source:ZFIN;Acc:ZDB-GENE-060519-3]	pnn	-0.248203	6.73031	3.86875	0.0491931	0.542266	FALSE
1654	ENSDARG00000079881	16:7802730-7828848:-	T cell activation inhibitor, mitochondrial [Source:ZFIN;Acc:ZDB-GENE-160113-67]	tcaim	0.412384	2.23537	3.86796	0.0492164	0.542266	FALSE
1655	ENSDARG00000044584	7:8694557-8712148:-	testis expressed 261 [Source:ZFIN;Acc:ZDB-GENE-050522-400]	tex261	-0.403331	3.62468	3.8656	0.0492856	0.542266	FALSE
1656	ENSDARG00000086416	10:22912251-22916096:+	mediator complex subunit 11 [Source:ZFIN;Acc:ZDB-GENE-091207-2]	med11	-0.450283	3.80228	3.86499	0.0493034	0.542266	FALSE
1657	ENSDARG00000105080	12:46836271-46838062:-	NULL	CABZ01057891.1	-0.734569	3.29384	3.86415	0.0493283	0.542266	FALSE
1658	ENSDARG00000038847	25:13399967-13408760:-	GINS complex subunit 3 [Source:ZFIN;Acc:ZDB-GENE-040721-1]	gins3	-0.508975	2.99685	3.86388	0.0493361	0.542266	FALSE
1659	ENSDARG00000044632	21:22237964-22309466:+	myosin VIIAb [Source:ZFIN;Acc:ZDB-GENE-091110-4]	myo7ab	0.805904	2.31569	3.86386	0.0493366	0.542266	FALSE
1660	ENSDARG00000002945	23:20014030-20051369:-	biglycan b [Source:ZFIN;Acc:ZDB-GENE-040426-21]	bgnb	0.475618	2.39349	3.86327	0.049354	0.542266	FALSE
1661	ENSDARG00000062370	18:20581685-20608300:-	BCL2 like 13 [Source:ZFIN;Acc:ZDB-GENE-050419-215]	bcl2l13	-0.218166	5.41727	3.8628	0.0493678	0.542266	FALSE
1662	ENSDARG00000026762	19:2602903-2664922:+	family with sequence similarity 126, member A [Source:ZFIN;Acc:ZDB-GENE-040426-1806]	fam126a	0.274705	4.35733	3.86165	0.0494016	0.542266	FALSE
1663	ENSDARG00000092856	23:33731192-33738945:-	si:ch211-210c8.7 [Source:ZFIN;Acc:ZDB-GENE-090313-81]	si:ch211-210c8.7	-0.329617	3.46424	3.86159	0.0494035	0.542266	FALSE
1664	ENSDARG00000038207	11:41936435-41960276:+	aldehyde dehydrogenase 4 family, member A1 [Source:ZFIN;Acc:ZDB-GENE-040426-1179]	aldh4a1	0.286532	5.08178	3.86125	0.0494136	0.542266	FALSE
1665	ENSDARG00000005172	21:39557433-39566854:-	dynein, light chain, LC8-type 2b [Source:ZFIN;Acc:ZDB-GENE-050320-132]	dynll2b	0.419524	3.45247	3.861	0.0494208	0.542266	FALSE
1666	ENSDARG00000017431	7:30493684-30537778:+	MINDY lysine 48 deubiquitinase 2 [Source:ZFIN;Acc:ZDB-GENE-030616-328]	mindy2	0.281816	4.52974	3.85984	0.049455	0.542266	FALSE
1667	ENSDARG00000086391	25:20140926-20211831:+	caldesmon 1b [Source:ZFIN;Acc:ZDB-GENE-090313-229]	cald1b	0.92319	0.874884	3.85876	0.0494869	0.542266	FALSE
1668	ENSDARG00000017229	10:16069987-16161040:+	multiple EGF-like-domains 10 [Source:ZFIN;Acc:ZDB-GENE-080506-1]	megf10	0.396887	3.24142	3.85823	0.0495025	0.542266	FALSE
1669	ENSDARG00000098507	14:32964-34751:+	Ly1 antibody reactive homolog (mouse) [Source:ZFIN;Acc:ZDB-GENE-040426-1414]	lyar	-0.394347	4.5874	3.8555	0.0495832	0.542266	FALSE
1670	ENSDARG00000063527	11:88247-103157:-	engulfment and cell motility 2 [Source:ZFIN;Acc:ZDB-GENE-140106-84]	elmo2	0.445259	4.36232	3.85442	0.049615	0.542266	FALSE
1671	ENSDARG00000103950	10:21793670-21820057:+	protocadherin 1 gamma c 6 [Source:ZFIN;Acc:ZDB-GENE-041118-17]	pcdh1gc6	0.469289	3.61898	3.85388	0.0496309	0.542266	FALSE
1672	ENSDARG00000112100	7:41947739-41968171:-	neuropilin (NRP) and tolloid (TLL)-like 2b [Source:ZFIN;Acc:ZDB-GENE-060503-638]	neto2b	0.69297	1.61023	3.85387	0.0496313	0.542266	FALSE
1673	ENSDARG00000024877	7:24375070-24390879:-	prostaglandin reductase 1 [Source:ZFIN;Acc:ZDB-GENE-041212-80]	ptgr1	0.578897	6.33805	3.85084	0.0497209	0.542266	FALSE
1674	ENSDARG00000098627	3:36646054-36664310:+	G1 to S phase transition 1, like [Source:ZFIN;Acc:ZDB-GENE-030131-4009]	gspt1l	-0.274307	7.95966	3.8507	0.0497253	0.542266	FALSE
1675	ENSDARG00000042390	20:27822044-27864964:-	synapse differentiation inducing 1-like [Source:ZFIN;Acc:ZDB-GENE-041001-116]	syndig1l	0.65353	1.71567	3.85	0.0497459	0.542266	FALSE
1676	ENSDARG00000056704	9:28778649-28867908:-	zgc:91818 [Source:ZFIN;Acc:ZDB-GENE-040718-446]	zgc:91818	0.35302	3.78007	3.84974	0.0497537	0.542266	FALSE
1677	ENSDARG00000040666	9:38158570-38162095:+	nucleolar protein interacting with the FHA domain of MKI67 [Source:ZFIN;Acc:ZDB-GENE-021231-4]	nifk	-0.28516	5.02428	3.84811	0.0498021	0.542266	FALSE
1678	ENSDARG00000008457	1:40237276-40258430:+	fatty acid amide hydrolase 2a [Source:ZFIN;Acc:ZDB-GENE-040718-453]	faah2a	0.693755	2.04175	3.84424	0.0499172	0.542266	FALSE
1679	ENSDARG00000025332	18:10692945-10713414:-	RNA binding motif protein 28 [Source:ZFIN;Acc:ZDB-GENE-040426-960]	rbm28	-0.228213	5.10238	3.84403	0.0499233	0.542266	FALSE
1680	ENSDARG00000098671	14:16034447-16044793:+	PRELI domain containing 1a [Source:ZFIN;Acc:ZDB-GENE-040426-1341]	prelid1a	-0.252134	5.91283	3.8425	0.0499689	0.542266	FALSE
1681	ENSDARG00000074306	12:16691584-16694092:-	cathepsin Lb [Source:ZFIN;Acc:ZDB-GENE-980526-285]	ctslb	-1.46532	2.23887	3.84197	0.0499849	0.542266	FALSE
1682	ENSDARG00000034916	9:3282369-3314374:+	histone acetyltransferase 1 [Source:ZFIN;Acc:ZDB-GENE-040912-99]	hat1	-0.284779	6.12807	3.84133	0.0500039	0.542266	FALSE
1683	ENSDARG00000103404	22:24220937-24233856:+	ubiquitin carboxyl-terminal hydrolase L5 [Source:ZFIN;Acc:ZDB-GENE-040426-2051]	uchl5	-0.352255	5.57898	3.83998	0.050044	0.542266	FALSE
1684	ENSDARG00000036162	14:38845674-38848166:+	heterogeneous nuclear ribonucleoprotein A0b [Source:ZFIN;Acc:ZDB-GENE-030131-6154]	hnrnpa0b	-0.309172	10.0656	3.83948	0.0500591	0.542266	FALSE
1685	ENSDARG00000013031	7:17907883-17944488:+	metastasis associated 1 family, member 2 [Source:ZFIN;Acc:ZDB-GENE-030131-4803]	mta2	-0.302479	7.60281	3.83874	0.0500812	0.542266	FALSE
1686	ENSDARG00000001442	14:32793272-32824408:-	inositol polyphosphate phosphatase-like 1b [Source:ZFIN;Acc:ZDB-GENE-030616-75]	inppl1b	0.486809	2.08095	3.83809	0.0501005	0.542266	FALSE
1687	ENSDARG00000015674	13:24662238-24664668:+	muscle segment homeobox 3 [Source:ZFIN;Acc:ZDB-GENE-980526-306]	msx3	-0.324807	4.78414	3.83615	0.0501585	0.542266	FALSE
1688	ENSDARG00000092039	8:23040727-23081667:-	si:dkey-70p6.1 [Source:ZFIN;Acc:ZDB-GENE-040724-140]	si:dkey-70p6.1	0.446985	3.30587	3.83581	0.0501688	0.542266	FALSE
1689	ENSDARG00000094537	5:24262230-24270989:-	si:ch211-137i24.12 [Source:ZFIN;Acc:ZDB-GENE-060526-36]	si:ch211-137i24.12	-0.81153	1.46914	3.83545	0.0501796	0.542266	FALSE
1690	ENSDARG00000032708	9:23356774-23358597:-	ADP-ribosylation factor-like 4Cb [Source:ZFIN;Acc:ZDB-GENE-040426-2382]	arl4cb	-0.273295	4.99779	3.83363	0.050234	0.542266	FALSE
1691	ENSDARG00000044039	17:7727464-7733037:-	syntaxin 11a [Source:ZFIN;Acc:ZDB-GENE-040426-2564]	stx11a	0.629195	1.01311	3.8328	0.0502589	0.542266	FALSE
1692	ENSDARG00000016480	3:16612574-16654088:+	solute carrier family 17 (vesicular glutamate transporter), member 7a [Source:ZFIN;Acc:ZDB-GENE-050105-5]	slc17a7a	0.932614	1.86873	3.83265	0.0502635	0.542266	FALSE
1693	ENSDARG00000042688	1:30723380-30735478:+	bora, aurora kinase A activator [Source:ZFIN;Acc:ZDB-GENE-041114-165]	bora	-0.458431	2.72042	3.8315	0.050298	0.542266	FALSE
1694	ENSDARG00000062060	19:16064439-16089187:+	glucocorticoid modulatory element binding protein 1 [Source:ZFIN;Acc:ZDB-GENE-060503-35]	gmeb1	-0.249789	4.77516	3.83102	0.0503123	0.542266	FALSE
1695	ENSDARG00000099298	9:52558181-52598343:-	X-ray repair complementing defective repair in Chinese hamster cells 5 [Source:ZFIN;Acc:ZDB-GENE-041008-108]	xrcc5	-0.336499	4.33399	3.83047	0.0503289	0.542266	FALSE
1696	ENSDARG00000002831	15:35951888-36055401:-	collagen, type IV, alpha 4 [Source:ZFIN;Acc:ZDB-GENE-101001-1]	col4a4	-0.69881	3.26595	3.83004	0.0503416	0.542266	FALSE
1697	ENSDARG00000013434	5:18047111-18072844:+	histone cell cycle regulator a [Source:ZFIN;Acc:ZDB-GENE-030131-6296]	hira	-0.285371	5.61111	3.82956	0.0503561	0.542266	FALSE
1698	ENSDARG00000055190	13:27298673-27313556:+	solute carrier family 17 (acidic sugar transporter), member 5 [Source:ZFIN;Acc:ZDB-GENE-060929-1158]	slc17a5	0.440007	4.87178	3.82889	0.0503762	0.542266	FALSE
1699	ENSDARG00000103156	1:2712956-3036019:+	glypican 6a [Source:ZFIN;Acc:ZDB-GENE-071004-15]	gpc6a	0.67418	0.346968	3.8281	0.0503999	0.542266	FALSE
1700	ENSDARG00000103743	3:36515376-36586979:+	si:dkeyp-72e1.9 [Source:ZFIN;Acc:ZDB-GENE-120215-89]	si:dkeyp-72e1.9	0.653169	1.89343	3.82562	0.0504747	0.5426	FALSE
1701	ENSDARG00000099156	10:36037977-36063414:+	katanin p60 subunit A-like 1 [Source:ZFIN;Acc:ZDB-GENE-041114-141]	katnal1	-0.305114	4.48951	3.82429	0.0505149	0.5426	FALSE
1702	ENSDARG00000045518	4:25251855-25271455:-	transmembrane protein 110, like [Source:ZFIN;Acc:ZDB-GENE-040426-912]	tmem110l	0.420692	5.29712	3.82412	0.05052	0.5426	FALSE
1703	ENSDARG00000030896	2:720779-722170:-	forkhead box Q1a [Source:ZFIN;Acc:ZDB-GENE-070424-74]	foxq1a	0.817268	3.26759	3.82299	0.0505539	0.542646	FALSE
1704	ENSDARG00000038693	2:36990024-37043905:-	guanine nucleotide binding protein (G protein), gamma 7 [Source:ZFIN;Acc:ZDB-GENE-040718-93]	gng7	0.331631	3.64493	3.81965	0.0506547	0.543409	FALSE
1705	ENSDARG00000117602	16:54341485-54352469:+	NULL	LO018166.1	0.792689	0.562273	3.81792	0.0507072	0.543449	FALSE
1706	ENSDARG00000033609	11:26609110-26615608:+	microtubule-associated protein 1 light chain 3 alpha [Source:ZFIN;Acc:ZDB-GENE-040426-2232]	map1lc3a	0.281942	4.43192	3.81756	0.050718	0.543449	FALSE
1707	ENSDARG00000052700	1:43695033-43727613:-	solute carrier family 9 member B2 [Source:HGNC Symbol;Acc:HGNC:25143]	SLC9B2	0.589221	4.14425	3.81567	0.0507753	0.543745	FALSE
1708	ENSDARG00000078567	8:13700605-13788311:+	LON peptidase N-terminal domain and ring finger 1, like [Source:ZFIN;Acc:ZDB-GENE-081104-397]	lonrf1l	-0.58414	5.29786	3.81148	0.0509025	0.544669	FALSE
1709	ENSDARG00000036990	1:39813229-39859626:-	dCMP deaminase [Source:ZFIN;Acc:ZDB-GENE-050417-116]	dctd	-0.441486	3.09072	3.81086	0.0509212	0.544669	FALSE
1710	ENSDARG00000103001	16:36768674-36931828:+	si:ch73-215d9.1 [Source:ZFIN;Acc:ZDB-GENE-100922-40]	si:ch73-215d9.1	0.344485	3.19733	3.80833	0.0509983	0.545175	FALSE
1711	ENSDARG00000060438	9:55093078-55128839:-	transducin beta like 1 X-linked [Source:ZFIN;Acc:ZDB-GENE-070209-131]	tbl1x	-0.366166	4.29336	3.80644	0.0510559	0.545183	FALSE
1712	ENSDARG00000104339	6:83873-98930:+	SWI/SNF related, matrix associated, actin dependent regulator of chromatin, subfamily a, member 4 [Source:HGNC Symbol;Acc:HGNC:11100]	SMARCA4	0.630952	3.06889	3.80496	0.051101	0.545183	FALSE
1713	ENSDARG00000071493	24:28686287-28711176:-	olfactomedin 3a [Source:ZFIN;Acc:ZDB-GENE-080219-11]	olfm3a	0.585351	2.18999	3.8043	0.051121	0.545183	FALSE
1714	ENSDARG00000019156	8:20897849-20914829:-	HAUS augmin-like complex, subunit 5 [Source:ZFIN;Acc:ZDB-GENE-041114-150]	haus5	-0.336328	3.59922	3.80252	0.0511756	0.545183	FALSE
1715	ENSDARG00000006494	7:9840994-9873652:-	ankyrin repeat and SOCS box containing 7 [Source:ZFIN;Acc:ZDB-GENE-040426-2429]	asb7	-0.288421	4.21751	3.80182	0.051197	0.545183	FALSE
1716	ENSDARG00000078502	8:17775247-17784723:+	si:ch211-150o23.3 [Source:ZFIN;Acc:ZDB-GENE-060503-479]	si:ch211-150o23.3	-0.275216	4.42264	3.80153	0.0512058	0.545183	FALSE
1717	ENSDARG00000008398	4:20318127-20474972:+	calcium channel, voltage-dependent, L type, alpha 1C subunit [Source:ZFIN;Acc:ZDB-GENE-020129-1]	cacna1c	0.700279	2.18038	3.80146	0.0512078	0.545183	FALSE
1718	ENSDARG00000012025	14:31081862-31087830:-	heparan sulfate 6-O-sulfotransferase 2 [Source:ZFIN;Acc:ZDB-GENE-030909-14]	hs6st2	-0.340396	5.33291	3.79889	0.0512867	0.545705	FALSE
1719	ENSDARG00000075621	12:34429702-34435604:-	baculoviral IAP repeat containing 5a [Source:ZFIN;Acc:ZDB-GENE-030826-1]	birc5a	-0.319544	4.6842	3.79593	0.0513774	0.545985	FALSE
1720	ENSDARG00000077093	10:25697636-25716953:-	SR-related CTD-associated factor 4a [Source:ZFIN;Acc:ZDB-GENE-030131-9003]	scaf4a	-0.248835	6.19179	3.79521	0.0513994	0.545985	FALSE
1721	ENSDARG00000092142	18:49193824-49214852:+	NULL	BX663503.1	1.04099	1.59124	3.79511	0.0514026	0.545985	FALSE
1722	ENSDARG00000100019	17:92784-114121:-	Rho GTPase activating protein 11A [Source:ZFIN;Acc:ZDB-GENE-040426-2562]	arhgap11a	-0.397806	4.55062	3.78992	0.0515621	0.547348	FALSE
1723	ENSDARG00000021120	2:26576853-26590628:-	NDC1 transmembrane nucleoporin [Source:ZFIN;Acc:ZDB-GENE-030131-7176]	ndc1	-0.327027	4.94413	3.78897	0.0515913	0.547348	FALSE
1724	ENSDARG00000078856	2:2024610-2096055:-	solute carrier family 22, member 23 [Source:ZFIN;Acc:ZDB-GENE-030131-3564]	slc22a23	0.325805	4.06171	3.78802	0.0516208	0.547348	FALSE
1725	ENSDARG00000045776	23:4699144-4705253:-	CCHC-type zinc finger, nucleic acid binding protein a [Source:ZFIN;Acc:ZDB-GENE-030131-5045]	cnbpa	-0.356205	7.5307	3.78679	0.0516587	0.547433	FALSE
1726	ENSDARG00000104114	5:69785990-69793797:+	lysine methyltransferase 5Ab [Source:ZFIN;Acc:ZDB-GENE-071004-17]	kmt5ab	-0.370125	4.58353	3.7845	0.0517293	0.547863	FALSE
1727	ENSDARG00000036764	19:7799036-7805132:+	HCLS1 associated protein X-1 [Source:ZFIN;Acc:ZDB-GENE-040718-26]	hax1	0.425359	4.58314	3.77744	0.0519481	0.54879	FALSE
1728	ENSDARG00000062515	12:17794284-17810543:-	tectonin beta-propeller repeat containing 1a [Source:ZFIN;Acc:ZDB-GENE-070112-1792]	tecpr1a	0.624714	2.0552	3.77573	0.0520012	0.54879	FALSE
1729	ENSDARG00000055837	16:26140895-26232411:-	Rho guanine nucleotide exchange factor (GEF) 1b [Source:ZFIN;Acc:ZDB-GENE-060616-136]	arhgef1b	0.471775	6.03153	3.77488	0.0520276	0.54879	FALSE
1730	ENSDARG00000027397	7:5324061-5375214:-	VANGL planar cell polarity protein 2 [Source:ZFIN;Acc:ZDB-GENE-020507-3]	vangl2	-0.290789	6.53607	3.77431	0.0520452	0.54879	FALSE
1731	ENSDARG00000041295	16:50166421-50181206:-	lens intrinsic membrane protein 2.5 [Source:ZFIN;Acc:ZDB-GENE-050320-94]	lim2.5	-0.345783	3.27835	3.77422	0.0520483	0.54879	FALSE
1732	ENSDARG00000091419	10:10860759-10864331:-	NOTCH regulated ankyrin repeat protein a [Source:ZFIN;Acc:ZDB-GENE-030515-6]	nrarpa	-0.399231	6.02235	3.77132	0.0521384	0.54879	FALSE
1733	ENSDARG00000018179	23:27835647-27857104:-	activin A receptor like type 1 [Source:ZFIN;Acc:ZDB-GENE-021003-1]	acvrl1	-0.270698	4.31881	3.77092	0.0521508	0.54879	FALSE
1734	ENSDARG00000030871	18:18439332-18472257:+	siah E3 ubiquitin protein ligase 1 [Source:ZFIN;Acc:ZDB-GENE-010319-31]	siah1	-0.247122	5.18673	3.76924	0.0522034	0.54879	FALSE
1735	ENSDARG00000008931	8:37030974-37043900:-	renin binding protein [Source:ZFIN;Acc:ZDB-GENE-041212-34]	renbp	-0.56374	3.34001	3.76793	0.0522441	0.54879	FALSE
1736	ENSDARG00000054931	7:25049577-25100304:+	protein phosphatase 2, regulatory subunit B', beta [Source:ZFIN;Acc:ZDB-GENE-101208-1]	ppp2r5b	0.484253	4.57253	3.76745	0.0522593	0.54879	FALSE
1737	ENSDARG00000103467	15:168002-252813:-	LIM domain kinase 1a [Source:ZFIN;Acc:ZDB-GENE-061212-3]	limk1a	0.467396	2.2183	3.76717	0.0522679	0.54879	FALSE
1738	ENSDARG00000007682	8:23213320-23216035:+	pancreatic progenitor cell differentiation and proliferation factor a [Source:ZFIN;Acc:ZDB-GENE-030219-204]	ppdpfa	0.446094	5.27605	3.76703	0.0522722	0.54879	FALSE
1739	ENSDARG00000019976	24:3469373-3477103:-	isopentenyl-diphosphate delta isomerase 1 [Source:ZFIN;Acc:ZDB-GENE-050913-44]	idi1	-0.254125	5.69774	3.76645	0.0522905	0.54879	FALSE
1740	ENSDARG00000019530	22:22234415-22259175:-	HDGF like 2 [Source:ZFIN;Acc:ZDB-GENE-040426-2104]	hdgfl2	-0.267922	5.8817	3.76189	0.0524332	0.54879	FALSE
1741	ENSDARG00000103878	25:10811551-10827771:+	alanyl (membrane) aminopeptidase b [Source:ZFIN;Acc:ZDB-GENE-030131-1253]	anpepb	1.28695	0.229203	3.76125	0.0524534	0.54879	FALSE
1742	ENSDARG00000098820	2:51065777-51087077:-	finTRIM family, member 67 [Source:ZFIN;Acc:ZDB-GENE-060312-27]	ftr67	0.292359	4.2686	3.76053	0.0524761	0.54879	FALSE
1743	ENSDARG00000078898	1:15137901-15203357:+	protocadherin 7a [Source:ZFIN;Acc:ZDB-GENE-120206-1]	pcdh7a	0.317366	5.33788	3.75933	0.0525137	0.54879	FALSE
1744	ENSDARG00000077489	20:25370-76300:+	leucine rich repeat and fibronectin type III domain containing 2b [Source:ZFIN;Acc:ZDB-GENE-121214-111]	lrfn2b	0.633442	2.22713	3.75897	0.0525248	0.54879	FALSE
1745	ENSDARG00000056805	11:25752198-25777318:-	phospholipase C, eta 2b [Source:ZFIN;Acc:ZDB-GENE-101112-1]	plch2b	1.17705	0.85721	3.75892	0.0525264	0.54879	FALSE
1746	ENSDARG00000020114	8:31057115-31075015:-	solute carrier family 20, member 1a [Source:ZFIN;Acc:ZDB-GENE-040426-2217]	slc20a1a	0.816773	3.99835	3.75552	0.0526333	0.54879	FALSE
1747	ENSDARG00000056725	7:25913225-25918281:+	high mobility group box 3a [Source:ZFIN;Acc:ZDB-GENE-050428-1]	hmgb3a	-0.460511	8.80248	3.7553	0.0526405	0.54879	FALSE
1748	ENSDARG00000027153	10:35367722-35410518:-	gamma-aminobutyric acid (GABA) A receptor, rho 3a [Source:ZFIN;Acc:ZDB-GENE-080722-20]	gabrr3a	0.994319	0.374069	3.75456	0.0526635	0.54879	FALSE
1749	ENSDARG00000075292	3:40056485-40136743:-	myosin XVAa [Source:ZFIN;Acc:ZDB-GENE-080425-2]	myo15aa	0.544115	0.852093	3.75426	0.052673	0.54879	FALSE
1750	ENSDARG00000062549	9:23244292-23253870:-	aminocarboxymuconate semialdehyde decarboxylase [Source:ZFIN;Acc:ZDB-GENE-070410-103]	acmsd	0.697527	1.33867	3.75384	0.0526864	0.54879	FALSE
1751	ENSDARG00000068100	8:10561922-10659477:+	family with sequence similarity 19 (chemokine (C-C motif)-like), member A5-like [Source:ZFIN;Acc:ZDB-GENE-050419-194]	fam19a5l	0.544811	1.35539	3.75293	0.0527149	0.54879	FALSE
1752	ENSDARG00000074930	19:10979983-10986661:+	si:ch1073-70f20.1 [Source:ZFIN;Acc:ZDB-GENE-081104-94]	si:ch1073-70f20.1	-0.776312	1.20489	3.75147	0.0527612	0.54879	FALSE
1753	ENSDARG00000058649	19:8582685-8604429:-	tripartite motif containing 46b [Source:ZFIN;Acc:ZDB-GENE-060503-466]	trim46b	0.431794	2.6496	3.751	0.0527758	0.54879	FALSE
1754	ENSDARG00000016429	6:26948093-27038629:+	FERM, RhoGEF and pleckstrin domain protein 2 [Source:ZFIN;Acc:ZDB-GENE-030131-2993]	farp2	-0.377512	5.1772	3.75062	0.0527878	0.54879	FALSE
1755	ENSDARG00000042988	1:12009673-12044390:+	solute carrier family 24 (sodium/potassium/calcium exchanger), member 2 [Source:ZFIN;Acc:ZDB-GENE-060825-277]	slc24a2	0.895722	2.41749	3.74946	0.0528245	0.54879	FALSE
1756	ENSDARG00000110950	7:74006756-74057288:-	receptor-type tyrosine-protein phosphatase delta-like [Source:NCBI gene;Acc:103911449]	CU929544.1	0.819723	2.01447	3.74848	0.0528556	0.54879	FALSE
1757	ENSDARG00000063910	MT:8894-9058:+	ATP synthase 8, mitochondrial [Source:ZFIN;Acc:ZDB-GENE-011205-19]	mt-atp8	0.656152	3.8799	3.74828	0.052862	0.54879	FALSE
1758	ENSDARG00000058381	23:10146542-10165033:+	zgc:171775 [Source:ZFIN;Acc:ZDB-GENE-030131-4309]	zgc:171775	-0.3221	5.4821	3.74793	0.052873	0.54879	FALSE
1759	ENSDARG00000077226	3:19245804-19282525:+	SWI/SNF related, matrix associated, actin dependent regulator of chromatin, subfamily a, member 4a [Source:ZFIN;Acc:ZDB-GENE-030605-1]	smarca4a	-0.264294	8.82606	3.74775	0.0528788	0.54879	FALSE
1760	ENSDARG00000079840	13:16521898-16886118:+	potassium large conductance calcium-activated channel, subfamily M, alpha member 1a [Source:ZFIN;Acc:ZDB-GENE-070202-9]	kcnma1a	0.453013	3.64974	3.74752	0.0528859	0.54879	FALSE
1761	ENSDARG00000099222	3:59070401-59083158:-	phosphoribosyl pyrophosphate synthetase-associated protein 1 [Source:ZFIN;Acc:ZDB-GENE-040704-40]	prpsap1	-0.384113	2.27353	3.74555	0.0529484	0.54879	FALSE
1762	ENSDARG00000013730	5:45746457-45877387:-	solute carrier family 4 (sodium bicarbonate cotransporter), member 4a [Source:ZFIN;Acc:ZDB-GENE-060526-274]	slc4a4a	0.543976	5.28426	3.7454	0.0529532	0.54879	FALSE
1763	ENSDARG00000023036	4:29032643-29050583:-	si:dkey-23a23.2 [Source:ZFIN;Acc:ZDB-GENE-060503-158]	si:dkey-23a23.2	0.553256	2.83315	3.7452	0.0529595	0.54879	FALSE
1764	ENSDARG00000103375	4:72546478-72555545:-	si:ch211-161m3.4 [Source:ZFIN;Acc:ZDB-GENE-110914-169]	si:ch211-161m3.4	-0.470883	1.48332	3.74468	0.0529758	0.54879	FALSE
1765	ENSDARG00000004785	25:32366071-32381663:-	COP9 signalosome subunit 2 [Source:ZFIN;Acc:ZDB-GENE-040625-15]	cops2	-0.271072	6.23069	3.74431	0.0529877	0.54879	FALSE
1766	ENSDARG00000010294	8:37489495-37495786:+	fibromodulin b [Source:ZFIN;Acc:ZDB-GENE-080327-28]	fmodb	0.647265	2.56847	3.74158	0.0530742	0.548877	FALSE
1767	ENSDARG00000095046	8:36570508-36579527:+	polymerase (DNA directed), delta 2, regulatory subunit [Source:ZFIN;Acc:ZDB-GENE-030616-157]	pold2	-0.396172	4.15227	3.7411	0.0530895	0.548877	FALSE
1768	ENSDARG00000076362	17:44115441-44194885:+	transmembrane protein 260 [Source:ZFIN;Acc:ZDB-GENE-030131-4198]	tmem260	0.378225	2.91002	3.73844	0.053174	0.548877	FALSE
1769	ENSDARG00000060646	22:38914983-38929371:+	SUMO specific peptidase 5 [Source:ZFIN;Acc:ZDB-GENE-050208-772]	senp5	-0.357765	3.39568	3.73704	0.0532185	0.548877	FALSE
1770	ENSDARG00000104894	22:1276680-1282346:+	si:ch73-138e16.2 [Source:ZFIN;Acc:ZDB-GENE-070705-201]	si:ch73-138e16.2	0.5491	1.24254	3.73619	0.0532456	0.548877	FALSE
1771	ENSDARG00000063031	22:10606573-10641287:+	RAD54 like 2 [Source:ZFIN;Acc:ZDB-GENE-030131-3097]	rad54l2	-0.274828	6.30269	3.73619	0.0532457	0.548877	FALSE
1772	ENSDARG00000054906	5:32791245-32793481:+	immediate early response 5-like [Source:ZFIN;Acc:ZDB-GENE-030131-5134]	ier5l	-0.260919	6.91252	3.73578	0.0532588	0.548877	FALSE
1773	ENSDARG00000092770	20:20611896-20613584:-	si:ch211-253p18.2 [Source:ZFIN;Acc:ZDB-GENE-041001-106]	si:ch211-253p18.2	0.813516	1.40694	3.73563	0.0532637	0.548877	FALSE
1774	ENSDARG00000070545	11:25296366-25311677:+	DNA topoisomerase I, like [Source:ZFIN;Acc:ZDB-GENE-060616-217]	top1l	-0.265244	7.77937	3.73554	0.0532663	0.548877	FALSE
1775	ENSDARG00000071629	22:7542472-7563593:-	NULL	BX511034.1	-0.662615	1.71272	3.73211	0.0533758	0.549113	FALSE
1776	ENSDARG00000102978	11:44878571-44898129:-	eukaryotic translation initiation factor 4A3 [Source:ZFIN;Acc:ZDB-GENE-040426-915]	eif4a3	-0.273991	7.19152	3.73155	0.0533939	0.549113	FALSE
1777	ENSDARG00000058803	1:245076-258138:+	G protein-coupled receptor kinase 1 a [Source:ZFIN;Acc:ZDB-GENE-050823-1]	grk1a	1.1594	0.976795	3.7296	0.0534563	0.549113	FALSE
1778	ENSDARG00000058369	7:12061787-12065668:-	mex-3 RNA binding family member B [Source:ZFIN;Acc:ZDB-GENE-030131-2628]	mex3b	-0.278394	7.26033	3.72944	0.0534614	0.549113	FALSE
1779	ENSDARG00000058631	12:4533921-4540564:-	NULL	CABZ01030107.1	0.957678	1.73186	3.72927	0.0534666	0.549113	FALSE
1780	ENSDARG00000036775	17:31717192-31719071:-	D-tyrosyl-tRNA deacylase 2 [Source:ZFIN;Acc:ZDB-GENE-040822-45]	dtd2	0.453353	1.92151	3.72919	0.0534694	0.549113	FALSE
1781	ENSDARG00000074501	1:37372919-37377509:-	TNFAIP3 interacting protein 2 [Source:ZFIN;Acc:ZDB-GENE-120913-2]	tnip2	0.650606	0.570346	3.72402	0.0536351	0.550054	FALSE
1782	ENSDARG00000062948	24:21540842-21578265:+	WAS protein family, member 3b [Source:ZFIN;Acc:ZDB-GENE-070112-1512]	wasf3b	-0.325852	5.95339	3.72295	0.0536695	0.550054	FALSE
1783	ENSDARG00000078222	3:51899578-51912019:-	apoptosis-associated tyrosine kinase a [Source:ZFIN;Acc:ZDB-GENE-100812-4]	aatka	0.478541	3.60166	3.72293	0.0536703	0.550054	FALSE
1784	ENSDARG00000042677	15:18863872-18988585:+	cell adhesion molecule 1b [Source:ZFIN;Acc:ZDB-GENE-080327-34]	cadm1b	0.683651	0.626899	3.72258	0.0536814	0.550054	FALSE
1785	ENSDARG00000099692	9:28237378-28255029:-	cyclin Y-like 1 [Source:ZFIN;Acc:ZDB-GENE-060929-732]	ccnyl1	-0.280855	4.42091	3.71917	0.0537912	0.550481	FALSE
1786	ENSDARG00000003287	6:9630523-9646275:-	WD repeat domain 12 [Source:ZFIN;Acc:ZDB-GENE-030131-371]	wdr12	-0.256512	4.64685	3.71816	0.0538236	0.550481	FALSE
1787	ENSDARG00000008155	21:25399133-25416391:-	spermine synthase [Source:ZFIN;Acc:ZDB-GENE-040625-150]	sms	-0.224633	5.34026	3.71667	0.0538717	0.550481	FALSE
1788	ENSDARG00000095717	4:77038392-77202737:+	si:dkey-172k15.6 [Source:ZFIN;Acc:ZDB-GENE-121214-9]	si:dkey-172k15.6	0.612729	0.390856	3.71598	0.0538941	0.550481	FALSE
1789	ENSDARG00000104172	15:14854666-14858189:+	diablo, IAP-binding mitochondrial protein a [Source:ZFIN;Acc:ZDB-GENE-040426-1303]	diabloa	0.650567	4.57339	3.71594	0.0538953	0.550481	FALSE
1790	ENSDARG00000060638	15:41555593-41664198:+	si:ch211-276c2.2 [Source:ZFIN;Acc:ZDB-GENE-121214-77]	si:ch211-276c2.2	0.894609	0.73502	3.71568	0.0539038	0.550481	FALSE
1791	ENSDARG00000044299	10:16036246-16056908:+	lamin B1 [Source:ZFIN;Acc:ZDB-GENE-020424-2]	lmnb1	-0.295109	7.81414	3.71433	0.0539474	0.550619	FALSE
1792	ENSDARG00000013128	9:3135062-3149896:-	pyruvate dehydrogenase kinase, isozyme 1 [Source:ZFIN;Acc:ZDB-GENE-091204-402]	pdk1	0.343903	3.12881	3.71296	0.0539914	0.550761	FALSE
1793	ENSDARG00000039969	16:33121106-33141934:+	akirin 1 [Source:ZFIN;Acc:ZDB-GENE-040426-2178]	akirin1	-0.277485	6.15885	3.71153	0.0540378	0.550926	FALSE
1794	ENSDARG00000101785	19:43297546-43309596:+	lysosomal protein transmembrane 5 [Source:ZFIN;Acc:ZDB-GENE-170303-1]	laptm5	0.606745	1.41821	3.70737	0.0541726	0.551993	FALSE
1795	ENSDARG00000076443	7:23967332-23996133:-	si:dkey-183c6.8 [Source:ZFIN;Acc:ZDB-GENE-160728-23]	si:dkey-183c6.8	0.565223	3.21238	3.70528	0.0542407	0.552134	FALSE
1796	ENSDARG00000052765	14:35748206-35813662:+	glutamate receptor, ionotropic, AMPA 2b [Source:ZFIN;Acc:ZDB-GENE-020125-4]	gria2b	0.565063	4.68126	3.70445	0.0542675	0.552134	FALSE
1797	ENSDARG00000073841	6:37752781-37847875:+	HECT and RLD domain containing E3 ubiquitin protein ligase 2 [Source:ZFIN;Acc:ZDB-GENE-070718-6]	herc2	0.332565	6.13675	3.70416	0.054277	0.552134	FALSE
1798	ENSDARG00000098810	7:45040526-45076131:-	zgc:194678 [Source:ZFIN;Acc:ZDB-GENE-030131-8082]	zgc:194678	0.482424	2.70492	3.70297	0.0543157	0.552219	FALSE
1799	ENSDARG00000042660	22:15720381-15721823:+	family with sequence similarity 32, member A [Source:ZFIN;Acc:ZDB-GENE-040704-44]	fam32a	-0.225497	5.82846	3.69891	0.054448	0.553017	FALSE
1800	ENSDARG00000034473	3:41955358-42086648:-	tweety family member 3a [Source:ZFIN;Acc:ZDB-GENE-120508-1]	ttyh3a	-0.319178	5.84443	3.69724	0.0545025	0.553017	FALSE
1801	ENSDARG00000117678	15:29886423-30117669:-	NULL	BX322555.5	0.690414	0.367055	3.69674	0.0545189	0.553017	FALSE
1802	ENSDARG00000029911	3:23428953-23461954:-	casc3, exon junction complex subunit [Source:ZFIN;Acc:ZDB-GENE-040308-2]	casc3	-0.259431	5.81552	3.69613	0.0545389	0.553017	FALSE
1803	ENSDARG00000061497	11:33628104-33772872:+	thrombospondin, type I, domain containing 7Bb [Source:ZFIN;Acc:ZDB-GENE-090708-2]	thsd7bb	0.684524	0.551214	3.69593	0.0545454	0.553017	FALSE
1804	ENSDARG00000063438	3:1107102-1130892:+	sterol regulatory element binding transcription factor 2 [Source:ZFIN;Acc:ZDB-GENE-070410-8]	srebf2	0.255619	6.62316	3.69388	0.0546123	0.553233	FALSE
1805	ENSDARG00000093185	15:44366556-44404098:+	guanylate cyclase 1 soluble subunit alpha 2 [Source:HGNC Symbol;Acc:HGNC:4684]	GUCY1A2	0.612934	0.628653	3.69343	0.0546272	0.553233	FALSE
1806	ENSDARG00000097576	16:9779680-9786259:+	zgc:92912 [Source:ZFIN;Acc:ZDB-GENE-040718-265]	zgc:92912	0.603458	1.23183	3.69027	0.0547307	0.553922	FALSE
1807	ENSDARG00000098764	10:13080092-13179077:-	muscle, skeletal, receptor tyrosine kinase [Source:ZFIN;Acc:ZDB-GENE-030131-6458]	musk	0.440958	2.33059	3.68926	0.054764	0.553922	FALSE
1808	ENSDARG00000015506	1:34593490-34685007:-	progesterone immunomodulatory binding factor 1 [Source:ZFIN;Acc:ZDB-GENE-040801-94]	pibf1	0.28619	4.03796	3.68711	0.0548346	0.553922	FALSE
1809	ENSDARG00000076360	2:49860722-49871576:+	ribosomal protein L37 [Source:ZFIN;Acc:ZDB-GENE-040625-39]	rpl37	0.428146	2.88199	3.6861	0.0548679	0.553922	FALSE
1810	ENSDARG00000076702	12:45512415-45533034:-	PH and SEC7 domain-containing protein 1-like [Source:NCBI gene;Acc:101886286]	CABZ01068356.1	0.939378	0.101101	3.68389	0.0549407	0.553922	FALSE
1811	ENSDARG00000024865	10:38775408-38974445:+	Down syndrome cell adhesion molecule a [Source:ZFIN;Acc:ZDB-GENE-050310-7]	dscama	0.289137	5.56126	3.68262	0.0549825	0.553922	FALSE
1812	ENSDARG00000036834	19:5349656-5352199:-	keratin 92 [Source:ZFIN;Acc:ZDB-GENE-050417-363]	krt92	0.385803	6.24854	3.68197	0.0550038	0.553922	FALSE
1813	ENSDARG00000006640	19:860830-874888:-	eomesodermin homolog a [Source:ZFIN;Acc:ZDB-GENE-001228-1]	eomesa	-0.33698	4.17664	3.68111	0.0550323	0.553922	FALSE
1814	ENSDARG00000028321	13:36557205-36566260:-	synaptojanin 2 binding protein [Source:ZFIN;Acc:ZDB-GENE-030131-6531]	synj2bp	-0.285939	4.16683	3.68094	0.0550379	0.553922	FALSE
1815	ENSDARG00000020328	11:23342996-23501467:-	pleckstrin homology domain containing, family A member 6 [Source:ZFIN;Acc:ZDB-GENE-140106-14]	plekha6	0.237674	5.88734	3.68063	0.055048	0.553922	FALSE
1816	ENSDARG00000101188	14:45259644-45296171:+	rab11 family-interacting protein 5-like [Source:NCBI gene;Acc:570939]	CABZ01048053.1	0.525843	1.79911	3.68051	0.0550519	0.553922	FALSE
1817	ENSDARG00000039931	23:29861243-29878643:-	solute carrier family 25 (pyrimidine nucleotide carrier), member 33 [Source:ZFIN;Acc:ZDB-GENE-040426-2183]	slc25a33	-0.25282	5.1693	3.6803	0.0550589	0.553922	FALSE
1818	ENSDARG00000027734	20:28869969-28884829:-	serine/arginine-rich splicing factor 5b [Source:ZFIN;Acc:ZDB-GENE-040718-354]	srsf5b	-0.279278	7.85524	3.67677	0.0551756	0.554427	FALSE
1819	ENSDARG00000032650	25:7571920-7591229:+	fucokinase [Source:ZFIN;Acc:ZDB-GENE-110819-1]	fuk	0.407912	3.49988	3.67671	0.0551778	0.554427	FALSE
1820	ENSDARG00000017312	21:22400951-22422939:+	LMBR1 domain containing 2b [Source:ZFIN;Acc:ZDB-GENE-030131-7197]	lmbrd2b	0.291022	4.77798	3.67312	0.0552966	0.554427	FALSE
1821	ENSDARG00000035598	5:20319519-20419863:+	coronin, actin binding protein, 1Ca [Source:ZFIN;Acc:ZDB-GENE-030114-6]	coro1ca	-0.227808	6.69382	3.67175	0.0553419	0.554427	FALSE
1822	ENSDARG00000099985	8:52619365-52631064:+	cysteine-rich, angiogenic inducer, 61 like 2 [Source:ZFIN;Acc:ZDB-GENE-060404-5]	cyr61l2	-0.422822	2.90349	3.66949	0.0554172	0.554427	FALSE
1823	ENSDARG00000068820	5:13647288-13652687:+	H2A histone family, member Va [Source:ZFIN;Acc:ZDB-GENE-020717-1]	h2afva	-0.297533	7.26104	3.66943	0.0554191	0.554427	FALSE
1824	ENSDARG00000003320	19:33093395-33137720:+	family with sequence similarity 91, member A1 [Source:ZFIN;Acc:ZDB-GENE-040426-1187]	fam91a1	0.253241	4.63891	3.66928	0.0554242	0.554427	FALSE
1825	ENSDARG00000094422	24:11334733-11346871:+	si:dkey-12l12.1 [Source:ZFIN;Acc:ZDB-GENE-091204-232]	si:dkey-12l12.1	0.464544	2.83605	3.66865	0.0554451	0.554427	FALSE
1826	ENSDARG00000007221	20:39359729-39368079:-	PDZ binding kinase [Source:ZFIN;Acc:ZDB-GENE-030523-2]	pbk	-0.306392	4.76928	3.66781	0.0554731	0.554427	FALSE
1827	ENSDARG00000097875	14:44013419-44208429:+	NULL	CR786577.1	0.616063	0.500233	3.6669	0.0555033	0.554427	FALSE
1828	ENSDARG00000053272	6:47869397-47953829:-	si:dkey-166d12.2 [Source:ZFIN;Acc:ZDB-GENE-131119-39]	si:dkey-166d12.2	0.524734	2.23282	3.66638	0.0555205	0.554427	FALSE
1829	ENSDARG00000000857	8:23826985-23860719:+	mitogen-activated protein kinase 14a [Source:ZFIN;Acc:ZDB-GENE-010202-2]	mapk14a	-0.239087	5.31446	3.66629	0.0555237	0.554427	FALSE
1830	ENSDARG00000037064	20:4769762-4793450:-	galactosylceramidase a [Source:ZFIN;Acc:ZDB-GENE-040724-243]	galca	0.358149	3.56617	3.66532	0.055556	0.554427	FALSE
1831	ENSDARG00000074544	15:983741-993433:+	zinc finger protein 1007 [Source:ZFIN;Acc:ZDB-GENE-131120-139]	znf1007	-0.317217	4.09912	3.66497	0.0555676	0.554427	FALSE
1832	ENSDARG00000011094	14:46354648-46374870:-	cyclin A2 [Source:ZFIN;Acc:ZDB-GENE-020418-1]	ccna2	-0.377203	6.38595	3.66426	0.0555913	0.554427	FALSE
1833	ENSDARG00000017884	8:14104496-14126646:-	biglycan a [Source:ZFIN;Acc:ZDB-GENE-040704-74]	bgna	0.633562	0.596004	3.66376	0.0556079	0.554427	FALSE
1834	ENSDARG00000100969	15:12326161-12360409:-	transmembrane serine protease 13a [Source:ZFIN;Acc:ZDB-GENE-090309-3]	tmprss13a	0.672877	1.69022	3.66252	0.0556493	0.554427	FALSE
1835	ENSDARG00000016304	1:227241-243798:+	transcription factor Dp-1, b [Source:ZFIN;Acc:ZDB-GENE-040426-1746]	tfdp1b	-0.390162	4.43289	3.66099	0.0557004	0.554427	FALSE
1836	ENSDARG00000100166	1:8022320-8101495:-	si:dkeyp-9d4.3 [Source:ZFIN;Acc:ZDB-GENE-110914-175]	si:dkeyp-9d4.3	0.629909	4.72294	3.66071	0.0557099	0.554427	FALSE
1837	ENSDARG00000000151	3:34688022-34753605:-	thyroid hormone receptor alpha a [Source:ZFIN;Acc:ZDB-GENE-990415-263]	thraa	0.463407	1.88585	3.65976	0.0557417	0.554427	FALSE
1838	ENSDARG00000045843	4:5333988-5340530:+	APEX nuclease (multifunctional DNA repair enzyme) 1 [Source:ZFIN;Acc:ZDB-GENE-040426-2761]	apex1	-0.314094	7.18333	3.6596	0.0557471	0.554427	FALSE
1839	ENSDARG00000034107	23:44472414-44494488:-	actin-like 6B [Source:ZFIN;Acc:ZDB-GENE-050522-191]	actl6b	0.724878	0.67015	3.65872	0.0557763	0.554427	FALSE
1840	ENSDARG00000007988	23:28770225-28796157:+	mannan-binding lectin serine peptidase 2 [Source:ZFIN;Acc:ZDB-GENE-060130-154]	masp2	-0.445355	3.92678	3.65676	0.0558423	0.554447	FALSE
1841	ENSDARG00000054201	12:28910762-28933282:+	ring finger protein 40 [Source:ZFIN;Acc:ZDB-GENE-030131-6607]	rnf40	-0.263323	6.68259	3.65638	0.0558547	0.554447	FALSE
1842	ENSDARG00000039265	23:24989387-25015393:+	Rho GTPase activating protein 4a [Source:ZFIN;Acc:ZDB-GENE-040426-1229]	arhgap4a	0.640767	0.331921	3.65504	0.0558998	0.554447	FALSE
1843	ENSDARG00000008022	7:31976764-32021853:-	kinesin family member 18A [Source:ZFIN;Acc:ZDB-GENE-040426-862]	kif18a	-0.42592	3.96405	3.65313	0.055964	0.554447	FALSE
1844	ENSDARG00000104110	9:8761099-8882901:+	collagen, type IV, alpha 2 [Source:ZFIN;Acc:ZDB-GENE-070725-3]	col4a2	0.362794	5.17884	3.65284	0.0559736	0.554447	FALSE
1845	ENSDARG00000089893	22:39007533-39046472:+	family with sequence similarity 208, member Aa [Source:ZFIN;Acc:ZDB-GENE-030131-6444]	fam208aa	-0.320914	4.91935	3.65233	0.0559908	0.554447	FALSE
1846	ENSDARG00000032317	2:21982911-22108108:+	thymocyte selection-associated high mobility group box [Source:ZFIN;Acc:ZDB-GENE-070912-181]	tox	-0.275892	7.47499	3.65219	0.0559956	0.554447	FALSE
1847	ENSDARG00000099640	1:27690-34330:+	embryonic ectoderm development [Source:ZFIN;Acc:ZDB-GENE-050417-287]	eed	-0.411606	4.95993	3.65012	0.0560651	0.554447	FALSE
1848	ENSDARG00000034975	23:22597624-22605915:+	G protein-coupled receptor 157 [Source:ZFIN;Acc:ZDB-GENE-050809-126]	gpr157	0.490278	1.14596	3.64949	0.0560863	0.554447	FALSE
1849	ENSDARG00000043031	14:712115-730053:+	integrator complex subunit 10 [Source:ZFIN;Acc:ZDB-GENE-050522-2]	ints10	-0.268236	4.40887	3.64676	0.0561784	0.554447	FALSE
1850	ENSDARG00000020979	6:51676227-51763503:+	RIPOR family member 3 [Source:ZFIN;Acc:ZDB-GENE-050220-13]	ripor3	0.422531	2.59484	3.64607	0.0562018	0.554447	FALSE
1851	ENSDARG00000043746	17:16906523-17447902:-	neurexin 3a [Source:ZFIN;Acc:ZDB-GENE-070206-9]	nrxn3a	0.367878	4.84393	3.64545	0.0562228	0.554447	FALSE
1852	ENSDARG00000053559	7:30075245-30082931:-	tetraspanin 3b [Source:ZFIN;Acc:ZDB-GENE-070424-42]	tspan3b	0.369186	3.97232	3.64509	0.0562346	0.554447	FALSE
1853	ENSDARG00000005574	17:31652640-31659670:-	visual system homeobox 2 [Source:ZFIN;Acc:ZDB-GENE-001222-1]	vsx2	-0.414284	4.1858	3.64501	0.0562376	0.554447	FALSE
1854	ENSDARG00000034195	19:17688350-17774884:-	DNA topoisomerase II beta [Source:ZFIN;Acc:ZDB-GENE-041008-136]	top2b	-0.252515	7.96486	3.64453	0.0562536	0.554447	FALSE
1855	ENSDARG00000036446	25:3475384-3503458:-	protein kinase cAMP-dependent type II regulatory subunit beta [Source:HGNC Symbol;Acc:HGNC:9392]	PRKAR2B	0.426083	3.24754	3.64306	0.0563033	0.554447	FALSE
1856	ENSDARG00000092976	10:19427474-19523752:-	si:ch211-127i16.2 [Source:ZFIN;Acc:ZDB-GENE-091204-54]	si:ch211-127i16.2	0.448153	2.52805	3.64303	0.0563043	0.554447	FALSE
1857	ENSDARG00000095907	22:6300311-6316979:-	uncharacterized LOC555502 [Source:NCBI gene;Acc:555502]	AL928685.2	-0.416988	2.11191	3.64188	0.0563434	0.554447	FALSE
1858	ENSDARG00000014994	13:24381344-24396199:-	TATA box binding protein [Source:ZFIN;Acc:ZDB-GENE-030616-563]	tbp	-0.238549	4.83211	3.64154	0.0563549	0.554447	FALSE
1859	ENSDARG00000100741	2:19217586-19234469:-	cell division cycle 20 homolog [Source:ZFIN;Acc:ZDB-GENE-040426-2044]	cdc20	-0.309162	5.51288	3.63998	0.0564076	0.554447	FALSE
1860	ENSDARG00000089109	2:13185302-13216269:-	BCL2, apoptosis regulator b [Source:ZFIN;Acc:ZDB-GENE-110411-185]	bcl2b	0.512758	2.61828	3.63975	0.0564153	0.554447	FALSE
1861	ENSDARG00000063682	19:712127-768988:+	formin homology 2 domain containing 3a [Source:ZFIN;Acc:ZDB-GENE-060503-633]	fhod3a	0.393498	4.71723	3.63638	0.0565298	0.554561	FALSE
1862	ENSDARG00000035634	5:12528693-12549732:+	replication factor C (activator 1) 5 [Source:ZFIN;Acc:ZDB-GENE-040907-1]	rfc5	-0.308678	4.92004	3.63529	0.0565668	0.554561	FALSE
1863	ENSDARG00000058462	6:39336731-39344259:-	zgc:158846 [Source:ZFIN;Acc:ZDB-GENE-070209-50]	zgc:158846	0.954879	4.179	3.635	0.0565767	0.554561	FALSE
1864	ENSDARG00000016337	18:19463425-19484919:-	lactase-like b [Source:ZFIN;Acc:ZDB-GENE-060503-93]	lctlb	-0.386125	4.29192	3.63416	0.056605	0.554561	FALSE
1865	ENSDARG00000078759	13:22821647-22839767:+	DNA replication helicase/nuclease 2 [Source:ZFIN;Acc:ZDB-GENE-090313-71]	dna2	-0.525728	3.88359	3.63349	0.0566278	0.554561	FALSE
1866	ENSDARG00000114910	7:7653-7987:+	NULL	FO704772.1	-0.382996	4.44991	3.6332	0.0566378	0.554561	FALSE
1867	ENSDARG00000089158	20:47143900-47151866:+	si:dkeyp-104f11.6 [Source:ZFIN;Acc:ZDB-GENE-130531-1]	si:dkeyp-104f11.6	-0.769569	0.536328	3.63316	0.0566392	0.554561	FALSE
1868	ENSDARG00000035131	5:63629000-63644938:-	surfeit gene 4, like [Source:ZFIN;Acc:ZDB-GENE-040718-172]	surf4l	0.516305	4.36273	3.63088	0.0567167	0.555022	FALSE
1869	ENSDARG00000011945	11:5499661-5515922:+	solute carrier family 35, member E1 [Source:ZFIN;Acc:ZDB-GENE-040426-2033]	slc35e1	-0.288666	5.03157	3.62998	0.0567474	0.555025	FALSE
1870	ENSDARG00000056913	10:22789319-22803854:-	procollagen C-endopeptidase enhancer a [Source:ZFIN;Acc:ZDB-GENE-041014-370]	pcolcea	-0.315545	5.26354	3.62665	0.0568612	0.555574	FALSE
1871	ENSDARG00000077906	21:4974256-5007163:-	ring finger protein 165a [Source:ZFIN;Acc:ZDB-GENE-091118-64]	rnf165a	-0.528509	6.22788	3.62656	0.0568643	0.555574	FALSE
1872	ENSDARG00000055876	1:20916551-20928772:-	methylsterol monooxygenase 1 [Source:ZFIN;Acc:ZDB-GENE-040426-2670]	msmo1	0.58533	3.21206	3.6243	0.0569414	0.55603	FALSE
1873	ENSDARG00000100482	14:1431077-1454413:-	phosphoethanolamine methyltransferase [Source:ZFIN;Acc:ZDB-GENE-060929-740]	pmt	0.946647	3.83654	3.6201	0.0570853	0.557138	FALSE
1874	ENSDARG00000012261	3:16389020-16413635:-	elongation factor Tu GTP binding domain containing 2 [Source:ZFIN;Acc:ZDB-GENE-040426-1569]	eftud2	-0.276618	6.66733	3.61792	0.0571601	0.55757	FALSE
1875	ENSDARG00000056720	11:26370381-26375575:-	UTP3, small subunit (SSU) processome component, homolog (S. cerevisiae) [Source:ZFIN;Acc:ZDB-GENE-040912-163]	utp3	-0.268395	4.19537	3.61595	0.057228	0.55787	FALSE
1876	ENSDARG00000094614	16:13522299-13542460:-	NULL	BX323458.2	0.599538	1.2144	3.61526	0.0572519	0.55787	FALSE
1877	ENSDARG00000095767	20:53802521-53810638:+	iodothyronine deiodinase 3b [Source:NCBI gene;Acc:798872]	dio3b	0.453028	2.42374	3.61246	0.0573481	0.557905	FALSE
1878	ENSDARG00000088862	17:50798484-50841285:+	syntaxin binding protein 6 (amisyn) [Source:ZFIN;Acc:ZDB-GENE-040625-31]	stxbp6	-0.41877	3.9211	3.6123	0.0573537	0.557905	FALSE
1879	ENSDARG00000069548	9:28693592-28696999:+	zgc:162780 [Source:ZFIN;Acc:ZDB-GENE-070410-92]	zgc:162780	0.595546	1.83956	3.61078	0.0574063	0.557905	FALSE
1880	ENSDARG00000017675	18:14619544-14633308:+	UTP4, small subunit processome component [Source:ZFIN;Acc:ZDB-GENE-040426-2466]	utp4	-0.276277	4.56065	3.61013	0.0574287	0.557905	FALSE
1881	ENSDARG00000078391	17:23212727-23221504:-	family with sequence similarity 98, member A [Source:ZFIN;Acc:ZDB-GENE-091202-6]	fam98a	-0.232638	4.74626	3.61006	0.0574312	0.557905	FALSE
1882	ENSDARG00000116680	10:3299829-3322338:+	zgc:56235 [Source:ZFIN;Acc:ZDB-GENE-040426-954]	zgc:56235	0.343127	4.65975	3.60764	0.0575146	0.557905	FALSE
1883	ENSDARG00000010270	25:28272908-28276091:+	FEZ family zinc finger 1 [Source:ZFIN;Acc:ZDB-GENE-060929-970]	fezf1	-0.390082	3.28734	3.60732	0.0575256	0.557905	FALSE
1884	ENSDARG00000088293	5:60919378-61329656:+	double C2-like domains, beta [Source:ZFIN;Acc:ZDB-GENE-090615-1]	doc2b	0.471259	2.22746	3.60713	0.0575325	0.557905	FALSE
1885	ENSDARG00000043884	20:1316495-1327859:+	nucleoporin 43 [Source:ZFIN;Acc:ZDB-GENE-040426-2533]	nup43	-0.277432	4.17853	3.60683	0.0575426	0.557905	FALSE
1886	ENSDARG00000037570	14:9077314-9085349:-	RNA polymerase I and III subunit D [Source:ZFIN;Acc:ZDB-GENE-040930-4]	polr1d	-0.320125	3.58361	3.60564	0.0575838	0.557905	FALSE
1887	ENSDARG00000018902	5:12836913-12865386:+	pescadillo [Source:ZFIN;Acc:ZDB-GENE-990415-206]	pes	-0.237989	6.13377	3.60499	0.0576064	0.557905	FALSE
1888	ENSDARG00000055314	13:25531004-25548882:-	minichromosome maintenance complex binding protein [Source:ZFIN;Acc:ZDB-GENE-030131-9676]	mcmbp	-0.268142	5.63407	3.60242	0.0576954	0.557905	FALSE
1889	ENSDARG00000061057	19:42919279-42928979:-	cysteine/histidine-rich 1 [Source:ZFIN;Acc:ZDB-GENE-060929-720]	cyhr1	0.295547	4.40124	3.60124	0.0577363	0.557905	FALSE
1890	ENSDARG00000057433	8:17800380-17822259:-	ST6 (alpha-N-acetyl-neuraminyl-2,3-beta-galactosyl-1,3)-N-acetylgalactosaminide alpha-2,6-sialyltransferase 5b [Source:ZFIN;Acc:ZDB-GENE-040912-25]	st6galnac5b	0.402213	2.36259	3.60088	0.0577491	0.557905	FALSE
1891	ENSDARG00000092154	6:42145626-42290259:-	testis expressed 264a [Source:ZFIN;Acc:ZDB-GENE-040426-1885]	tex264a	0.324385	4.30937	3.60025	0.0577709	0.557905	FALSE
1892	ENSDARG00000030782	15:20139031-20190052:-	exocyst complex component 3-like 2b [Source:ZFIN;Acc:ZDB-GENE-100728-5]	exoc3l2b	0.439059	2.39794	3.59943	0.0577993	0.557905	FALSE
1893	ENSDARG00000009782	6:8499865-8580858:-	myosin, heavy chain 11a, smooth muscle [Source:ZFIN;Acc:ZDB-GENE-050531-1]	myh11a	0.805554	3.23239	3.59909	0.0578111	0.557905	FALSE
1894	ENSDARG00000062359	15:22133839-22147860:-	sodium channel, voltage-gated, type III, beta [Source:ZFIN;Acc:ZDB-GENE-070920-2]	scn3b	0.479018	2.53439	3.59772	0.0578588	0.557905	FALSE
1895	ENSDARG00000027963	6:42545797-42598328:+	CaM kinase-like vesicle-associated a [Source:ZFIN;Acc:ZDB-GENE-100819-2]	camkva	0.788723	1.18839	3.59739	0.0578702	0.557905	FALSE
1896	ENSDARG00000078504	11:14676236-14751380:+	si:ch73-60h1.1 [Source:ZFIN;Acc:ZDB-GENE-140106-152]	si:ch73-60h1.1	0.39925	2.91355	3.59703	0.0578829	0.557905	FALSE
1897	ENSDARG00000020298	22:336256-339623:+	B-cell translocation gene 2 [Source:ZFIN;Acc:ZDB-GENE-000210-15]	btg2	-0.371469	5.92188	3.59664	0.0578964	0.557905	FALSE
1898	ENSDARG00000026499	10:32683089-32788832:+	protein phosphatase, Mg2+/Mn2+ dependent, 1E [Source:ZFIN;Acc:ZDB-GENE-070326-2]	ppm1e	0.691112	2.05965	3.5904	0.0581143	0.559514	FALSE
1899	ENSDARG00000043182	10:35417099-35437624:+	HERV-H LTR-associating 2a, tandem duplicate 1 [Source:ZFIN;Acc:ZDB-GENE-050327-45]	hhla2a.1	-0.351742	4.17048	3.58926	0.0581541	0.559514	FALSE
1900	ENSDARG00000095339	14:6628863-6727717:-	si:dkeyp-44a8.4 [Source:ZFIN;Acc:ZDB-GENE-070705-543]	si:dkeyp-44a8.4	-0.291491	3.81915	3.58736	0.0582206	0.559514	FALSE
1901	ENSDARG00000045801	4:8609517-8611841:-	F-box and leucine-rich repeat protein 14b [Source:ZFIN;Acc:ZDB-GENE-030131-3556]	fbxl14b	-0.314893	4.96673	3.5865	0.0582507	0.559514	FALSE
1902	ENSDARG00000006383	9:27415754-27649406:-	syntaxin binding protein 5-like [Source:ZFIN;Acc:ZDB-GENE-041210-220]	stxbp5l	0.488521	3.09495	3.58615	0.0582629	0.559514	FALSE
1903	ENSDARG00000098967	10:9697097-9810597:+	RAB GTPase activating protein 1 [Source:ZFIN;Acc:ZDB-GENE-170622-1]	rabgap1	0.233947	5.4296	3.5859	0.058272	0.559514	FALSE
1904	ENSDARG00000044375	21:38312549-38315241:+	zgc:158291 [Source:ZFIN;Acc:ZDB-GENE-061215-70]	zgc:158291	-0.264876	5.33654	3.58574	0.0582776	0.559514	FALSE
1905	ENSDARG00000060392	10:2759226-2788792:-	ash2 like, histone lysine methyltransferase complex subunit [Source:ZFIN;Acc:ZDB-GENE-030131-494]	ash2l	-0.249995	5.86123	3.58434	0.0583264	0.559689	FALSE
1906	ENSDARG00000078552	17:26965351-26977183:+	grainyhead-like transcription factor 3 [Source:ZFIN;Acc:ZDB-GENE-030131-9854]	grhl3	0.412376	3.04599	3.58139	0.0584301	0.560001	FALSE
1907	ENSDARG00000114885	6:2163826-2171818:-	peroxisomal membrane protein 4 [Source:HGNC Symbol;Acc:HGNC:15920]	PXMP4	-0.511197	2.28104	3.5809	0.0584477	0.560001	FALSE
1908	ENSDARG00000031907	11:14321113-14342507:+	polypyrimidine tract binding protein 1b [Source:ZFIN;Acc:ZDB-GENE-030131-9796]	ptbp1b	-0.354751	6.66819	3.5808	0.0584509	0.560001	FALSE
1909	ENSDARG00000021345	20:27384138-27390258:-	peripherin 2, like [Source:ZFIN;Acc:ZDB-GENE-041001-147]	prph2l	1.03267	0.509401	3.57741	0.0585705	0.560414	FALSE
1910	ENSDARG00000043713	1:55878113-55888970:-	anti-silencing function 1Bb histone chaperone [Source:ZFIN;Acc:ZDB-GENE-040426-2594]	asf1bb	-0.362068	5.16248	3.57645	0.0586041	0.560414	FALSE
1911	ENSDARG00000053152	24:35183595-35219631:+	protein-L-isoaspartate (D-aspartate) O-methyltransferase domain containing 1 [Source:ZFIN;Acc:ZDB-GENE-030131-5387]	pcmtd1	0.33275	4.10104	3.57586	0.0586252	0.560414	FALSE
1912	ENSDARG00000104678	4:77092909-77108450:+	zinc finger protein OZF-like [Source:NCBI gene;Acc:110437726]	CU467646.6	-0.472414	1.7327	3.57516	0.0586497	0.560414	FALSE
1913	ENSDARG00000098639	11:45286911-45298524:+	pyrroline-5-carboxylate reductase 1b [Source:ZFIN;Acc:ZDB-GENE-050522-26]	pycr1b	0.261095	5.82919	3.57505	0.0586537	0.560414	FALSE
1914	ENSDARG00000029615	16:39242339-39246079:+	zgc:77056 [Source:ZFIN;Acc:ZDB-GENE-030131-5248]	zgc:77056	-0.29364	4.30501	3.57339	0.0587124	0.560414	FALSE
1915	ENSDARG00000001734	22:20925849-20950448:-	FK506 binding protein 8 [Source:ZFIN;Acc:ZDB-GENE-040426-1849]	fkbp8	0.319434	4.19113	3.57307	0.0587235	0.560414	FALSE
1916	ENSDARG00000037397	14:21980446-22100118:-	structure specific recognition protein 1a [Source:ZFIN;Acc:ZDB-GENE-031118-9]	ssrp1a	-0.305426	6.8602	3.57039	0.0588185	0.560414	FALSE
1917	ENSDARG00000007912	21:14253404-14310159:-	si:ch211-196i2.1 [Source:ZFIN;Acc:ZDB-GENE-091204-150]	si:ch211-196i2.1	0.272337	4.63921	3.56973	0.058842	0.560414	FALSE
1918	ENSDARG00000078815	8:44623540-44695260:+	G protein-coupled receptor kinase 5 like [Source:ZFIN;Acc:ZDB-GENE-081105-95]	grk5l	0.345348	3.54365	3.56757	0.0589186	0.560414	FALSE
1919	ENSDARG00000005176	18:40479684-40481028:-	zgc:101040 [Source:ZFIN;Acc:ZDB-GENE-040801-107]	zgc:101040	0.49991	2.56499	3.56668	0.0589502	0.560414	FALSE
1920	ENSDARG00000115701	9:22239013-22240052:-	crystallin, gamma M2d9 [Source:ZFIN;Acc:ZDB-GENE-081105-81]	crygm2d9	-1.23871	6.20598	3.56545	0.0589938	0.560414	FALSE
1921	ENSDARG00000028971	20:50052116-50089898:+	cleavage and polyadenylation specific factor 2 [Source:ZFIN;Acc:ZDB-GENE-040718-79]	cpsf2	-0.259238	6.11349	3.56383	0.0590513	0.560414	FALSE
1922	ENSDARG00000004436	19:33258572-33275035:-	family with sequence similarity 92, member A1 [Source:ZFIN;Acc:ZDB-GENE-040801-123]	fam92a1	-0.369649	3.67741	3.56336	0.0590681	0.560414	FALSE
1923	ENSDARG00000088589	7:22675475-22677211:+	plac8 onzin related protein 3 [Source:ZFIN;Acc:ZDB-GENE-050506-38]	ponzr3	-0.721647	4.99123	3.56258	0.0590959	0.560414	FALSE
1924	ENSDARG00000061956	10:29259882-29264023:+	synaptotagmin-like 2a [Source:ZFIN;Acc:ZDB-GENE-130723-2]	sytl2a	0.467208	2.074	3.56209	0.0591133	0.560414	FALSE
1925	ENSDARG00000020054	22:14051245-14083583:+	aldehyde oxidase 6 [Source:ZFIN;Acc:ZDB-GENE-050208-742]	aox6	0.445825	2.26836	3.56167	0.0591282	0.560414	FALSE
1926	ENSDARG00000058128	5:22133153-22174037:+	moesin a [Source:ZFIN;Acc:ZDB-GENE-021211-2]	msna	-0.251977	7.62055	3.56147	0.0591354	0.560414	FALSE
1927	ENSDARG00000058089	19:8893952-8926575:-	regulation of nuclear pre-mRNA domain containing 2a [Source:ZFIN;Acc:ZDB-GENE-030131-6641]	rprd2a	-0.241315	5.10333	3.56003	0.0591866	0.560414	FALSE
1928	ENSDARG00000099431	12:10644074-10674606:-	mediator complex subunit 24 [Source:ZFIN;Acc:ZDB-GENE-030131-2341]	med24	-0.249435	5.07256	3.55942	0.0592085	0.560414	FALSE
1929	ENSDARG00000014727	6:23122789-23138502:+	acyl-CoA oxidase 1, palmitoyl [Source:ZFIN;Acc:ZDB-GENE-041010-219]	acox1	0.33851	4.82249	3.55938	0.0592098	0.560414	FALSE
1930	ENSDARG00000019945	1:19122920-19237612:-	protein tyrosine phosphatase, receptor type, D, b [Source:ZFIN;Acc:ZDB-GENE-070615-38]	ptprdb	0.564479	4.04042	3.55929	0.0592132	0.560414	FALSE
1931	ENSDARG00000095865	16:43417632-43742318:-	oxidation resistance 1a [Source:ZFIN;Acc:ZDB-GENE-080219-14]	oxr1a	0.356862	3.91967	3.5591	0.0592199	0.560414	FALSE
1932	ENSDARG00000057000	23:20563779-20636740:+	CaM kinase-like vesicle-associated, like [Source:ZFIN;Acc:ZDB-GENE-090311-58]	camkvl	0.666531	2.04688	3.55854	0.0592399	0.560414	FALSE
1933	ENSDARG00000017274	11:25459697-25475403:+	opsin 1 (cone pigments), short-wave-sensitive 2 [Source:ZFIN;Acc:ZDB-GENE-990604-40]	opn1sw2	2.05144	3.02774	3.55714	0.05929	0.560414	FALSE
1934	ENSDARG00000022183	13:25380432-25389051:+	glutathione S-transferase omega 1 [Source:ZFIN;Acc:ZDB-GENE-040718-365]	gsto1	0.886163	0.899171	3.5571	0.0592911	0.560414	FALSE
1935	ENSDARG00000097160	9:7240896-7257877:-	si:ch211-121j5.4 [Source:ZFIN;Acc:ZDB-GENE-070912-29]	si:ch211-121j5.4	1.29621	1.06049	3.55364	0.0594148	0.561293	FALSE
1936	ENSDARG00000011555	5:68059924-68074592:-	sperm associated antigen 7 [Source:ZFIN;Acc:ZDB-GENE-040426-1632]	spag7	-0.240102	6.24781	3.55095	0.0595115	0.561627	FALSE
1937	ENSDARG00000056473	9:30543139-30555725:-	chromatin assembly factor 1, subunit B [Source:ZFIN;Acc:ZDB-GENE-040426-1947]	chaf1b	-0.292433	4.72488	3.55023	0.0595372	0.561627	FALSE
1938	ENSDARG00000070698	11:16574625-16588044:+	kelch repeat and BTB (POZ) domain containing 8 [Source:ZFIN;Acc:ZDB-GENE-030114-8]	kbtbd8	-0.293459	4.0216	3.54872	0.0595915	0.561627	FALSE
1939	ENSDARG00000102956	14:48812189-48847631:+	matrix metallopeptidase 17b [Source:ZFIN;Acc:ZDB-GENE-081107-17]	mmp17b	0.624441	2.18017	3.54798	0.059618	0.561627	FALSE
1940	ENSDARG00000024829	2:35509418-35567110:-	tenascin N [Source:ZFIN;Acc:ZDB-GENE-990415-262]	tnn	-0.287972	8.90964	3.5466	0.0596677	0.561627	FALSE
1941	ENSDARG00000003865	23:19066696-19103855:-	par-6 partitioning defective 6 homolog beta (C. elegans) [Source:ZFIN;Acc:ZDB-GENE-090312-133]	pard6b	0.527357	1.07217	3.54548	0.0597078	0.561627	FALSE
1942	ENSDARG00000023160	19:43004408-43016395:+	small nuclear ribonucleoprotein 40 (U5) [Source:ZFIN;Acc:ZDB-GENE-040426-978]	snrnp40	-0.298386	5.21669	3.54538	0.0597116	0.561627	FALSE
1943	ENSDARG00000012140	2:36664173-36674005:-	cyclin L1b [Source:ZFIN;Acc:ZDB-GENE-030131-4813]	ccnl1b	-0.304803	5.872	3.54255	0.0598136	0.561627	FALSE
1944	ENSDARG00000098783	14:52377557-52408817:-	polymerase (RNA) II (DNA directed) polypeptide B [Source:ZFIN;Acc:ZDB-GENE-041008-1]	polr2b	-0.248234	6.99675	3.54199	0.0598337	0.561627	FALSE
1945	ENSDARG00000097211	23:17782508-17783044:+	NULL	CR381647.1	-0.753098	0.793081	3.54198	0.0598342	0.561627	FALSE
1946	ENSDARG00000034076	20:1278184-1287799:+	low density lipoprotein receptor-related protein 11 [Source:ZFIN;Acc:ZDB-GENE-030131-7847]	lrp11	0.495875	2.35174	3.53907	0.0599389	0.561627	FALSE
1947	ENSDARG00000099546	6:612330-627846:+	kynureninase [Source:ZFIN;Acc:ZDB-GENE-120215-204]	kynu	0.434651	2.48454	3.5383	0.059967	0.561627	FALSE
1948	ENSDARG00000113103	21:20707076-20711739:-	growth arrest and DNA damage-inducible protein GADD45 gamma-like [Source:NCBI gene;Acc:797032]	BX530077.1	-0.558783	3.2236	3.53671	0.0600245	0.561627	FALSE
1949	ENSDARG00000030479	15:31513065-31516583:-	high mobility group box 1b [Source:ZFIN;Acc:ZDB-GENE-030131-8480]	hmgb1b	-0.365297	9.06607	3.53457	0.060102	0.561627	FALSE
1950	ENSDARG00000054753	17:15542077-15546862:-	collagen, type X, alpha 1a [Source:ZFIN;Acc:ZDB-GENE-030131-8373]	col10a1a	0.503593	6.81972	3.53417	0.0601164	0.561627	FALSE
1951	ENSDARG00000100573	5:13549603-13561074:+	cytoskeleton associated protein 2-like [Source:ZFIN;Acc:ZDB-GENE-030131-6690]	ckap2l	-0.299895	4.3582	3.53347	0.0601418	0.561627	FALSE
1952	ENSDARG00000101018	25:7532627-7564696:+	phosphatidylserine synthase 2 [Source:ZFIN;Acc:ZDB-GENE-130424-2]	ptdss2	-0.258174	5.02976	3.53284	0.0601647	0.561627	FALSE
1953	ENSDARG00000045789	4:9279515-9335035:+	SLIT-ROBO Rho GTPase activating protein 1b [Source:ZFIN;Acc:ZDB-GENE-041210-103]	srgap1b	0.45188	3.90867	3.53246	0.0601784	0.561627	FALSE
1954	ENSDARG00000007086	16:22288777-22294265:-	aquaporin 10a [Source:ZFIN;Acc:ZDB-GENE-040718-40]	aqp10a	0.9186	0.263968	3.53244	0.0601792	0.561627	FALSE
1955	ENSDARG00000035506	5:29571803-29587438:-	ectonucleoside triphosphate diphosphohydrolase 2a, tandem duplicate 1 [Source:ZFIN;Acc:ZDB-GENE-040724-187]	entpd2a.1	-0.552043	0.963915	3.53048	0.0602503	0.561627	FALSE
1956	ENSDARG00000009864	10:3397871-3416258:-	DEAD (Asp-Glu-Ala-Asp) box polypeptide 55 [Source:ZFIN;Acc:ZDB-GENE-021212-1]	ddx55	-0.308676	3.95207	3.53027	0.060258	0.561627	FALSE
1957	ENSDARG00000061990	12:13404784-13476088:+	potassium voltage-gated channel, subfamily H (eag-related), member 4b [Source:ZFIN;Acc:ZDB-GENE-121214-54]	kcnh4b	0.59641	0.25541	3.52914	0.0602989	0.561627	FALSE
1958	ENSDARG00000104808	21:249970-294747:+	Janus kinase 2a [Source:ZFIN;Acc:ZDB-GENE-980526-481]	jak2a	0.270273	4.78547	3.52885	0.0603096	0.561627	FALSE
1959	ENSDARG00000105218	18:3498989-3502091:+	olfactory marker protein a [Source:ZFIN;Acc:ZDB-GENE-050626-118]	ompa	0.831856	0.528504	3.52865	0.060317	0.561627	FALSE
1960	ENSDARG00000076052	3:15232181-15264732:-	seizure related 6 homolog (mouse)-like 2 [Source:ZFIN;Acc:ZDB-GENE-091204-189]	sez6l2	0.364346	4.31988	3.52827	0.0603308	0.561627	FALSE
1961	ENSDARG00000037283	1:25650917-25666604:+	pleiotropic regulator 1 [Source:ZFIN;Acc:ZDB-GENE-040426-2787]	plrg1	-0.251317	5.59869	3.52703	0.0603757	0.561627	FALSE
1962	ENSDARG00000079564	2:24252987-24270062:-	myosin heavy chain 7 [Source:ZFIN;Acc:ZDB-GENE-991123-5]	myh7	0.417381	6.12071	3.52683	0.0603832	0.561627	FALSE
1963	ENSDARG00000022437	18:27318589-27336157:+	CD81 molecule b [Source:ZFIN;Acc:ZDB-GENE-040808-52]	cd81b	0.508413	4.0238	3.52652	0.0603945	0.561627	FALSE
1964	ENSDARG00000103553	18:18547023-18587745:-	splicing factor 3b, subunit 3 [Source:ZFIN;Acc:ZDB-GENE-040426-2901]	sf3b3	-0.261064	7.16673	3.52583	0.0604197	0.561627	FALSE
1965	ENSDARG00000060978	5:31168096-31269354:+	ATPase sarcoplasmic/endoplasmic reticulum Ca2+ transporting 3 [Source:ZFIN;Acc:ZDB-GENE-060531-103]	atp2a3	-0.260393	5.14003	3.5241	0.0604825	0.561627	FALSE
1966	ENSDARG00000062221	5:23888314-23909934:-	ArfGAP with RhoGAP domain, ankyrin repeat and PH domain 1a [Source:ZFIN;Acc:ZDB-GENE-030131-6226]	arap1a	0.630337	2.5066	3.52373	0.060496	0.561627	FALSE
1967	ENSDARG00000058480	1:9199031-9227204:+	CTF18, chromosome transmission fidelity factor 18 homolog (S. cerevisiae) [Source:ZFIN;Acc:ZDB-GENE-050522-508]	chtf18	-0.370864	3.93026	3.52213	0.0605545	0.561627	FALSE
1968	ENSDARG00000021352	14:34125855-34276574:-	glutamate receptor, ionotropic, AMPA 1a [Source:ZFIN;Acc:ZDB-GENE-020125-1]	gria1a	0.423136	4.40295	3.51993	0.0606349	0.561627	FALSE
1969	ENSDARG00000100129	5:64411516-64454466:-	bromodomain containing 3b [Source:ZFIN;Acc:ZDB-GENE-030131-5316]	brd3b	-0.224348	6.9188	3.51964	0.0606455	0.561627	FALSE
1970	ENSDARG00000103522	22:3262413-3299355:-	si:zfos-943e10.1 [Source:ZFIN;Acc:ZDB-GENE-030131-5694]	si:zfos-943e10.1	-0.228564	5.07071	3.51771	0.0607164	0.561627	FALSE
1971	ENSDARG00000057053	17:23729717-23765068:+	zgc:91976 [Source:ZFIN;Acc:ZDB-GENE-041114-201]	zgc:91976	0.314725	3.79879	3.51731	0.0607308	0.561627	FALSE
1972	ENSDARG00000061240	23:37955041-37974323:+	cerebellin 4 precursor [Source:ZFIN;Acc:ZDB-GENE-080204-58]	cbln4	0.589451	0.768719	3.5173	0.0607313	0.561627	FALSE
1973	ENSDARG00000074086	3:61292935-61336841:-	tectonin beta-propeller repeat containing 1b [Source:ZFIN;Acc:ZDB-GENE-100812-12]	tecpr1b	0.659815	1.80405	3.51696	0.0607436	0.561627	FALSE
1974	ENSDARG00000062323	6:13136602-13188667:-	ADAM metallopeptidase domain 23a [Source:ZFIN;Acc:ZDB-GENE-070810-2]	adam23a	0.300102	5.41017	3.51449	0.0608345	0.561627	FALSE
1975	ENSDARG00000070688	16:9833256-9897769:-	neurocalcin delta a [Source:ZFIN;Acc:ZDB-GENE-080220-28]	ncalda	-0.419683	5.84123	3.51287	0.0608938	0.561627	FALSE
1976	ENSDARG00000102650	11:4187022-4194697:-	NULL	BX248331.2	0.98139	1.90619	3.51042	0.0609841	0.561627	FALSE
1977	ENSDARG00000061301	7:24196575-24204665:-	guanosine monophosphate reductase 2 [Source:ZFIN;Acc:ZDB-GENE-030131-1238]	gmpr2	0.26128	4.665	3.5102	0.060992	0.561627	FALSE
1978	ENSDARG00000033802	9:38408991-38419140:+	cytochrome P450, family 27, subfamily A, polypeptide 7 [Source:ZFIN;Acc:ZDB-GENE-081104-519]	cyp27a7	0.721718	2.14404	3.50981	0.0610065	0.561627	FALSE
1979	ENSDARG00000075159	6:30091811-30109437:+	melanotransferrin [Source:ZFIN;Acc:ZDB-GENE-050309-40]	meltf	0.859701	1.33671	3.50923	0.0610278	0.561627	FALSE
1980	ENSDARG00000089919	24:20960216-20964379:+	si:ch211-161h7.8 [Source:ZFIN;Acc:ZDB-GENE-091204-302]	si:ch211-161h7.8	-0.737928	2.39196	3.50799	0.0610736	0.561627	FALSE
1981	ENSDARG00000103981	10:37927100-37928125:+	basic helix-loop-helix family, member a9 [Source:ZFIN;Acc:ZDB-GENE-030131-2201]	bhlha9	-0.361458	2.99879	3.50549	0.0611657	0.561627	FALSE
1982	ENSDARG00000089338	3:60007703-60016714:+	si:ch211-110e21.3 [Source:ZFIN;Acc:ZDB-GENE-131121-389]	si:ch211-110e21.3	0.47937	1.33559	3.50526	0.0611741	0.561627	FALSE
1983	ENSDARG00000011510	23:21520769-21535040:-	regulator of chromosome condensation 2 [Source:ZFIN;Acc:ZDB-GENE-040426-2213]	rcc2	-0.32036	7.93682	3.5052	0.0611766	0.561627	FALSE
1984	ENSDARG00000037154	16:34321394-34401412:-	human immunodeficiency virus type I enhancer binding protein 3b [Source:ZFIN;Acc:ZDB-GENE-100922-42]	hivep3b	0.33798	2.98463	3.50496	0.0611852	0.561627	FALSE
1985	ENSDARG00000024488	12:10706772-10740236:+	DNA topoisomerase II alpha [Source:ZFIN;Acc:ZDB-GENE-030131-2453]	top2a	-0.284851	7.60146	3.5029	0.0612616	0.561627	FALSE
1986	ENSDARG00000089562	10:21522545-21530675:+	protocadherin alpha-C2-like [Source:NCBI gene;Acc:100006797]	BX957322.1	0.654081	1.37064	3.50276	0.0612667	0.561627	FALSE
1987	ENSDARG00000114495	14:45028062-45179545:+	ATPase phospholipid transporting 8A1 [Source:HGNC Symbol;Acc:HGNC:13531]	ATP8A1	0.497071	1.54751	3.50252	0.0612753	0.561627	FALSE
1988	ENSDARG00000036489	7:40081630-40092016:+	zgc:112356 [Source:ZFIN;Acc:ZDB-GENE-050913-28]	zgc:112356	-0.256186	6.75598	3.50241	0.0612797	0.561627	FALSE
1989	ENSDARG00000078164	16:25163443-25169845:+	zinc finger protein 576, tandem duplicate 2 [Source:ZFIN;Acc:ZDB-GENE-030131-1738]	znf576.2	-0.236905	5.69338	3.50204	0.0612933	0.561627	FALSE
1990	ENSDARG00000101935	14:38845504-38847375:-	NULL	BX088707.1	-0.298032	10.1235	3.50163	0.0613085	0.561627	FALSE
1991	ENSDARG00000063056	17:8183393-8211012:+	tubby like protein 4b [Source:ZFIN;Acc:ZDB-GENE-130530-708]	tulp4b	0.545111	3.56313	3.5011	0.0613282	0.561627	FALSE
1992	ENSDARG00000054723	20:34537736-34644082:+	si:ch211-242b18.1 [Source:ZFIN;Acc:ZDB-GENE-030131-1518]	si:ch211-242b18.1	0.279461	6.69504	3.50026	0.0613592	0.561627	FALSE
1993	ENSDARG00000060008	17:45501378-45525936:-	HHIP-like 2 [Source:ZFIN;Acc:ZDB-GENE-131120-145]	hhipl2	0.529642	3.1947	3.49858	0.0614216	0.561627	FALSE
1994	ENSDARG00000016188	22:17691381-17781213:-	si:ch73-63e15.2 [Source:ZFIN;Acc:ZDB-GENE-091204-463]	si:ch73-63e15.2	0.342175	4.05469	3.49822	0.0614348	0.561627	FALSE
1995	ENSDARG00000077193	3:23029484-23047180:+	N-acetylglutamate synthase [Source:ZFIN;Acc:ZDB-GENE-121219-2]	nags	-0.668574	0.672901	3.49726	0.0614706	0.561627	FALSE
1996	ENSDARG00000046124	8:37998387-38022298:-	RAB11 family interacting protein 1 (class I) a [Source:ZFIN;Acc:ZDB-GENE-051113-116]	rab11fip1a	-0.576444	2.92803	3.49709	0.0614768	0.561627	FALSE
1997	ENSDARG00000096711	12:28839839-28848015:-	si:ch211-194k22.8 [Source:ZFIN;Acc:ZDB-GENE-030131-1820]	si:ch211-194k22.8	-0.285615	5.40669	3.49563	0.0615312	0.561627	FALSE
[truncated: 16,283 more rows]

## Sheet: Relative standard curve qPCR
Relative standard curve quantitative PCR analysis of relative abundance of copies of the genes fmr1, psen1, and rpl13.
Tested samples were 40 ng of genomic DNA in 25 uL PCRs
Only three dilutions are shown for the standard curves since the highest concentration (80 ng in 25 uL) failed.
"/" indicates that a reaction failed. Three technical resplicates were attempted for each sample to calculate, ultimately, the "log input mean".
Slope	-2.7271							Slope	-3.1627							Slope	-3.529
Interept	20.539							Interept	21.344							Interept	19.934
rpl13 gDNA primers		Ct	Std	Input	log input	log input mean		psen1 gDNA primers		Ct	Std	Input	log input	log input mean		fmr1 gDNA primers		Ct	Std	Input	log input	log input mean
Standard curve								Standard curve								Standard curve
WT1		21.4407	0.0376282	-0.330637	0.467049	0.482994		WT1		22.4447	0.110771	-0.348017	0.448728	0.493363		WT1		21.0416	0.0255528	-0.313864	0.485441	0.493402
		21.3976		-0.31483	0.484362					22.2643		-0.290985	0.511699					21.0183		-0.307255	0.492884
		21.3657		-0.303145	0.497571					22.2431		-0.284279	0.519663					20.9906		-0.2994	0.50188
		22.1746	0.0986486	-0.599772	0.25132	0.268836				23.2343	0.0583992	-0.59768	0.252534	0.25809				21.9999	0.000813266	-0.585403	0.259775	0.259873
		22.1318		-0.584057	0.260581					23.2434		-0.60056	0.250865					21.9987		-0.585077	0.25997
		21.9864		-0.530756	0.294607					23.138		-0.567235	0.270872					/	/	/	/
		23.0393	0.0746167	-0.916825	0.121109	0.120865				24.3115	0.0886857	-0.938269	0.115274	0.123245				23.1625	0.0278717	-0.914851	0.12166	0.12335
		22.9707		-0.891666	0.128332					24.1341		-0.882204	0.131158					23.1099		-0.899947	0.125908
		23.1197		-0.94633	0.113154					24.219		-0.909029	0.123302					23.1522		-0.911931	0.122481
Tested samples								Tested samples								Tested samples
WT1		21.49	0.0313749	-0.348738	0.447983	0.453176		WT1		22.4065	0.0543044	-0.335948	0.461373	0.442416		WT1		21.0695	0.0354936	-0.32176	0.476695	0.474424
		21.4408		-0.330691	0.466992					22.4741		-0.357331	0.439207					21.046		-0.315102	0.484058
		21.4991		-0.352076	0.444554					22.5139		-0.36991	0.426668					21.1158		-0.33487	0.46252
WT2		21.2073	0.0987749	-0.245046	0.568792	0.623885		WT2		22.1269	0.0980632	-0.24754	0.565535	0.614875		WT2		20.7215	0.00516417	-0.223154	0.5982	0.599628
		21.0124		-0.173582	0.670529					21.9476		-0.190839	0.644408					20.7142		-0.221084	0.601057
		21.0818		-0.199053	0.632335					21.9685		-0.197444	0.634682					/		/	/
WT3		21.168	0.140657	-0.230662	0.587946	0.647587		WT3		21.9902	0.0369633	-0.204326	0.624704	0.639734		WT3		20.6449	0.000797081	-0.201455	0.628847	0.629078
		21.1094		-0.209142	0.617815					21.9176		-0.181363	0.658623					20.6438		-0.201136	0.629309
		20.9004		-0.132533	0.736999					21.9659		-0.196627	0.635876					/	/	/	/
fmr1_P		20.8414	0.0592875	-0.110891	0.774656	0.748184		fmr1_P		21.9251	0.0972747	-0.183724	0.655052	0.631782		fmr1_P		20.5141	0.0487951	-0.164376	0.684895	0.678782
		20.9253		-0.141636	0.721711					21.9167		-0.18109	0.659037					20.4883		-0.157059	0.696531
		/		/	/					22.0892		-0.235631	0.581258					20.5827		-0.183813	0.654918
fmr1_Q		21.1849	0.0629193	-0.236834	0.57965	0.59054		fmr1_Q		22.0921	0.060163	-0.236549	0.58003	0.601558		fmr1_Q		20.6844	0.0151794	-0.212628	0.612875	0.605943
		21.0932		-0.203232	0.62628					22.0609		-0.226666	0.593381					20.7117		-0.220363	0.602056
		21.2137		-0.247421	0.565691					21.9759		-0.199791	0.631262					20.7095		-0.219756	0.602898
fmr1_R		21.0884	0.21498	-0.201454	0.628848	0.600991		fmr1_R		21.9497	0.443674	-0.191503	0.643424	0.552558		fmr1_R		20.881	0.147799	-0.268337	0.539092	0.604373
		20.9807		-0.16196	0.688716					22.7155		-0.433664	0.368414					20.6311		-0.197544	0.634536
		21.395		-0.313893	0.485408					21.9445		-0.189877	0.645837					20.6192		-0.194166	0.63949
Summary of log input mean values:
	WT1	WT2	WT3	fmr1_P	fmr1_Q	fmr1_R
rpl13	0.453176	0.623885	0.647587	0.748184	0.59054	0.600991
psen1	0.442416	0.614875	0.639734	0.631782	0.601558	0.552558
fmr1	0.474424	0.599628	0.629078	0.678782	0.605943	0.604373
psen1/rpl13	0.976256	0.985557	0.987874	0.844422	1.01866	0.919413
fmr1/rpl13	1.04689	0.961119	0.971419	0.90724	1.02608	1.00563
fmr1/psen1	1.07235	0.975204	0.983342	1.07439	1.00729	1.09377
